# Supplementary material for: To the Origin of Fungi: Analysis of MFS Transporters of First Assembled Aphelidium Genome Highlights Dissimilarity of Osmotrophic Abilities between Aphelida and Fungi
Source: J Fungi (Basel). 2023 Oct 16;9(10):1021. doi: 10.3390/jof9101021 (PMC10608142; doi:10.3390/jof9101021)
Supplement: Supplementary file 1 [file jof-09-01021-s001.zip]

Archive with 7 entries (6 files):
- Supplementary Table S1.csv
- Supplementary Tree S2.txt
- Supplementary Tree S3.txt
- __MACOSX/
- __MACOSX/._Supplementary Table S1.csv
- __MACOSX/._Supplementary Tree S2.txt
- __MACOSX/._Supplementary Tree S3.txt
