# Supplementary material for: To the Origin of Fungi: Analysis of MFS Transporters of First Assembled Aphelidium Genome Highlights Dissimilarity of Osmotrophic Abilities between Aphelida and Fungi
Source: J Fungi (Basel). 2023 Oct 16;9(10):1021. doi: 10.3390/jof9101021 (PMC10608142; doi:10.3390/jof9101021)
Supplement: Supplementary file 1 [file jof-09-01021-s001.zip › Supplementary Table S1.csv]

	A. insulamus	G. prolifera JEL478	B. helicus	P. hirtus	A. protococcarum	A. occidentale	S. punctatus DAOM BR117	descriptions
PF00168	19	21	7	22	26	21	25	C2 domain
PF00169	37	11	12	18	65	38	31	PH domain
PF07106	1	1	1	0	2	1	1	TBPIP/Hop2 winged helix domain
PF06110	1	2	1	0	2	1	1	Eukaryotic protein of unknown function (DUF953)
PF08146	1	1	1	1	2	0	1	BP28CT (NUC211) domain
PF04506	1	1	0	1	2	1	1	Rft protein
PF00682	4	4	2	3	6	4	5	HMGL-like
PF00627	8	7	6	10	16	7	11	UBA/TS-N domain
PF00097	29	87	25	23	53	31	47	Zinc finger, C3HC4 type (RING finger)
PF01485	3	6	3	1	4	3	1	IBR domain, a half RING-finger domain
PF04733	1	1	1	1	0	1	1	Coatomer epsilon subunit
PF01648	2	2	2	3	4	1	4	4'-phosphopantetheinyl transferase superfamily
PF06733	3	4	2	2	8	4	3	DEAD_2
PF13307	3	3	1	2	8	4	3	Helicase C-terminal domain
PF01522	7	19	11	13	11	5	14	Polysaccharide deacetylase
PF07690	28	177	23	31	38	25	50	Major Facilitator Superfamily
PF09783	1	1	0	1	2	1	1	Vacuolar import and degradation protein
PF10607	5	5	1	5	10	6	6	CTLH/CRA C-terminal to LisH motif domain
PF00481	9	9	6	8	22	10	10	Protein phosphatase 2C
PF20143	2	3	1	4	4	2	4	ATP-NAD kinase C-terminal domain
PF04193	13	6	2	8	16	12	7	PQ loop repeat
PF02170	3	2	4	8	6	6	7	PAZ domain
PF02171	2	3	7	6	4	6	6	Piwi domain
PF08699	2	2	5	6	4	6	6	Argonaute linker 1 domain
PF16486	2	1	7	6	4	5	6	N-terminal domain of argonaute
PF16487	2	0	3	5	4	5	5	Mid domain of argonaute
PF16488	2	2	5	4	4	2	5	Argonaute linker 2 domain
PF02463	7	5	4	6	12	6	7	RecF/RecN/SMC N terminal domain
PF13175	2	0	3	3	9	3	4	AAA ATPase domain
PF13476	4	4	4	4	11	7	5	AAA domain
PF10193	1	1	1	0	2	1	1	Telomere length regulation protein
PF01246	2	2	2	2	4	2	2	Ribosomal protein L24e
PF02460	1	0	0	0	2	1	0	Patched family
PF12349	2	2	0	1	2	2	2	Sterol-sensing domain of SREBP cleavage-activation
PF16414	1	0	0	0	2	1	0	Niemann-Pick C1 N terminus
PF00011	4	3	13	2	4	4	8	Hsp20/alpha crystallin family
PF17886	3	3	7	1	4	2	8	HSP20-like domain found in ArsA
PF00166	1	1	1	1	2	1	1	Chaperonin 10 Kd subunit
PF00118	9	8	9	8	20	10	9	TCP-1/cpn60 chaperonin family
PF00307	11	10	4	8	23	14	12	Calponin homology (CH) domain
PF00646	9	54	15	20	18	18	35	F-box domain
PF04379	1	1	0	0	2	1	0	ApaG domain
PF12937	20	68	55	28	16	22	51	F-box-like
PF00092	4	12	5	1	10	4	1	von Willebrand factor type A domain
PF02809	3	5	0	2	4	1	3	Ubiquitin interaction motif
PF13519	9	13	5	4	19	6	4	von Willebrand factor type A domain
PF00164	5	2	2	2	4	2	3	Ribosomal protein S12/S23
PF04667	1	1	1	0	2	1	2	cAMP-regulated phosphoprotein/endosulfine conserved region
PF03531	1	1	1	1	2	1	1	Structure-specific recognition protein (SSRP1)
PF08512	3	3	0	3	6	3	3	Histone chaperone Rttp106-like
PF17292	1	1	0	1	2	1	1	POB3-like N-terminal PH domain
PF12812	1	2	2	2	2	1	3	PDZ-like domain
PF13365	3	5	1	3	8	4	5	Trypsin-like peptidase domain
PF00091	6	7	6	6	6	6	7	Tubulin/FtsZ family, GTPase domain
PF13499	18	18	10	21	25	19	30	EF-hand domain pair
PF01566	2	1	0	2	4	1	2	Natural resistance-associated macrophage protein
PF01105	4	6	3	5	8	4	5	emp24/gp25L/p24 family/GOLD
PF13445	17	53	14	12	36	20	26	RING-type zinc-finger
PF00025	34	34	24	38	60	36	53	ADP-ribosylation factor family
PF00503	2	4	4	5	10	3	6	G-protein alpha subunit
PF03914	3	3	3	3	6	2	3	CBF/Mak21 family
PF05907	1	0	0	1	2	1	1	CXXC motif containing zinc binding protein, eukaryotic
PF02668	4	18	1	4	6	4	6	Taurine catabolism dioxygenase TauD, TfdA family
PF06155	1	2	0	2	4	2	2	Gamma-butyrobetaine hydroxylase-like, N-terminal
PF00005	59	66	56	56	73	42	55	ABC transporter
PF01061	11	22	16	13	21	12	11	ABC-2 type transporter
PF19055	3	0	0	0	6	4	2	ABC-2 type transporter
PF03446	5	9	6	3	8	5	4	NAD binding domain of 6-phosphogluconate dehydrogenase
PF14833	2	5	1	2	4	2	2	NAD-binding of NADP-dependent 3-hydroxyisobutyrate dehydrogenase
PF00664	9	22	20	21	18	11	21	ABC transporter transmembrane region
PF12678	11	10	9	5	15	5	8	RING-H2 zinc finger domain
PF12861	5	12	4	4	10	3	7	Anaphase-promoting complex subunit 11 RING-H2 finger
PF13639	27	75	19	21	52	24	40	Ring finger domain
PF13923	16	58	15	11	23	19	30	Zinc finger, C3HC4 type (RING finger)
PF03937	1	1	1	1	2	1	1	Flavinator of succinate dehydrogenase
PF01741	2	6	4	5	2	1	7	Large-conductance mechanosensitive channel, MscL
PF00067	6	45	5	4	4	4	11	Cytochrome P450
PF03133	2	0	4	5	2	1	7	Tubulin-tyrosine ligase family
PF03099	2	2	0	2	2	2	2	Biotin/lipoate A/B protein ligase family
PF01406	1	1	0	1	2	1	1	tRNA synthetases class I (C) catalytic domain
PF00009	21	20	13	17	36	19	20	Elongation factor Tu GTP binding domain
PF00071	38	35	25	38	60	37	51	Ras family
PF04670	15	12	7	9	22	14	14	Gtr1/RagA G protein conserved region
PF08477	35	33	22	39	62	37	51	Ras of Complex, Roc, domain of DAPkinase
PF05091	1	2	0	1	2	1	1	Eukaryotic translation initiation factor 3 subunit 7 (eIF-3)
PF00085	11	18	9	16	20	10	16	Thioredoxin
PF07749	1	1	0	1	2	1	1	Endoplasmic reticulum protein ERp29, C-terminal domain
PF03169	1	5	13	5	0	0	8	OPT oligopeptide transporter protein
PF00888	3	4	4	4	4	5	5	Cullin family
PF10557	4	4	3	4	4	4	5	Cullin protein neddylation domain
PF06966	2	4	1	3	6	3	5	Protein of unknown function (DUF1295)
PF00742	1	1	0	1	2	1	1	Homoserine dehydrogenase
PF00132	2	2	2	4	6	2	5	Bacterial transferase hexapeptide (six repeats)
PF00483	5	4	3	3	10	4	4	Nucleotidyl transferase
PF12804	4	3	2	5	2	3	5	MobA-like NTP transferase domain
PF15341	1	1	0	0	2	0	1	Ribosome biogenesis protein SLX9
PF00082	20	6	13	10	36	22	13	Subtilase family
PF07885	6	9	3	5	10	5	5	Ion channel
PF13202	20	15	10	18	21	19	24	EF hand
PF02373	5	9	4	6	10	6	9	JmjC domain, hydroxylase
PF13621	5	5	2	4	10	6	8	Cupin-like domain
PF01073	6	20	4	8	14	10	11	3-beta hydroxysteroid dehydrogenase/isomerase family
PF01370	9	39	12	14	27	16	22	NAD dependent epimerase/dehydratase family
PF04321	6	15	6	7	20	10	12	RmlD substrate binding domain
PF16363	7	15	8	5	18	10	10	GDP-mannose 4,6 dehydratase
PF00493	8	8	6	7	12	8	9	MCM P-loop domain
PF04450	1	0	0	0	2	1	0	Peptidase of plants and bacteria
PF17207	8	8	6	7	12	8	8	MCM OB domain
PF17855	8	8	4	7	12	8	8	MCM AAA-lid domain
PF12697	16	48	14	21	23	10	27	Alpha/beta hydrolase family
PF03351	6	9	5	1	4	2	2	DOMON domain
PF16010	2	2	2	0	2	0	1	Cytochrome domain of cellobiose dehydrogenase
PF05922	8	2	0	6	8	4	6	Peptidase inhibitor I9
PF10157	1	0	0	0	0	1	1	BLOC-1-related complex sub-unit 6 C-terminal helix
PF00172	1	63	7	15	8	4	21	Fungal Zn(2)-Cys(6) binuclear cluster domain
PF04082	1	53	5	13	2	1	15	Fungal specific transcription factor domain
PF04389	20	7	3	7	12	10	7	Peptidase family M28
PF00063	11	8	5	9	17	12	9	Myosin head (motor domain)
PF00612	7	10	9	9	16	9	14	IQ calmodulin-binding motif
PF01843	2	4	2	2	5	1	2	DIL domain
PF01754	1	0	0	0	2	1	0	A20-like zinc finger
PF02545	2	1	0	2	2	2	3	Maf-like protein
PF06472	3	3	0	3	8	3	4	ABC transporter transmembrane region 2
PF00450	1	3	4	3	2	3	2	Serine carboxypeptidase
PF02862	1	0	1	2	4	2	2	DDHD domain
PF00041	1	0	1	0	0	0	1	Fibronectin type III domain
PF03188	4	4	12	3	6	5	5	Eukaryotic cytochrome b561
PF00255	1	4	2	2	2	1	2	Glutathione peroxidase
PF01437	1	0	0	0	0	0	0	Plexin repeat
PF00782	5	11	0	4	12	8	9	Dual specificity phosphatase, catalytic domain
PF07738	3	1	3	1	8	3	3	Sad1 / UNC-like C-terminal
PF00856	10	14	4	10	20	18	18	SET domain
PF12018	1	1	1	1	0	0	1	Domain of unknown function
PF00004	46	60	27	48	77	42	52	ATPase family associated with various cellular activities (AAA)
PF17866	2	0	0	0	0	0	0	AAA lid domain
PF13086	3	3	3	4	5	2	3	AAA domain
PF13087	6	6	4	10	10	5	13	AAA domain
PF13245	20	7	5	14	23	5	11	AAA domain
PF13418	53	5	30	6	10	30	18	Galactose oxidase, central domain
PF02311	2	0	0	0	0	0	0	AraC-like ligand binding domain
PF03079	1	2	0	2	2	1	2	ARD/ARD' family
PF07883	4	8	1	5	2	3	5	Cupin domain
PF07522	1	3	1	2	2	1	3	DNA repair metallo-beta-lactamase
PF00107	10	34	9	18	14	7	18	Zinc-binding dehydrogenase
PF08240	8	29	9	13	14	6	17	Alcohol dehydrogenase GroES-like domain
PF16912	1	1	0	0	0	0	1	Glucose dehydrogenase C-terminus
PF01434	2	2	1	3	4	2	2	Peptidase family M41
PF17862	16	22	16	25	36	18	25	AAA+ lid domain
PF05023	2	1	0	1	0	2	2	Phytochelatin synthase
PF01956	2	1	0	1	4	2	1	Integral membrane protein EMC3/TMCO1-like
PF01987	1	0	1	0	2	1	1	Mitochondrial biogenesis AIM24
PF03028	7	10	11	11	2	1	13	Dynein heavy chain region D6 P-loop domain
PF12777	7	10	11	11	2	1	14	Microtubule-binding stalk of dynein motor
PF12781	7	9	11	11	2	1	13	ATP-binding dynein motor region
PF18198	7	9	10	11	2	1	13	Dynein heavy chain AAA lid domain
PF18199	6	9	10	11	0	1	13	Dynein heavy chain C-terminal domain
PF08385	5	5	6	6	2	1	6	Dynein heavy chain, N-terminal region 1
PF08393	7	10	9	11	2	1	13	Dynein heavy chain, N-terminal region 2
PF00324	6	33	4	10	8	5	8	Amino acid permease
PF00069	217	212	84	128	370	305	147	Protein kinase domain
PF01026	2	6	2	3	4	2	3	TatD related DNase
PF10234	1	1	0	1	0	1	1	Clusterin-associated protein-1
PF01786	2	1	0	1	4	2	3	Alternative oxidase
PF01398	5	7	5	10	10	6	10	JAB1/Mov34/MPN/PAD-1 ubiquitin protease
PF13012	4	4	0	4	4	3	4	Maintenance of mitochondrial structure and function
PF14464	1	2	1	3	2	0	3	Prokaryotic homologs of the JAB domain
PF00617	13	10	7	13	30	16	15	RasGEF domain
PF00618	11	5	2	10	24	13	11	RasGEF N-terminal motif
PF02847	2	1	1	3	4	2	3	MA3 domain
PF02854	5	3	2	5	6	5	4	MIF4G domain
PF00400	102	116	103	142	164	238	170	WD domain, G-beta repeat
PF06544	1	1	0	1	3	1	2	Protein of unknown function (DUF1115)
PF08572	1	1	0	1	3	1	1	pre-mRNA processing factor 3 (PRP3)
PF11913	1	1	0	0	0	0	0	Protein of unknown function (DUF3431)
PF07064	1	1	0	1	2	1	1	RIC1
PF12894	15	14	12	21	30	16	26	Anaphase-promoting complex subunit 4 WD40 domain
PF00226	26	31	17	24	52	23	35	DnaJ domain
PF09320	1	1	0	0	2	1	1	Domain of unknown function (DUF1977)
PF01207	3	4	1	4	6	2	5	Dihydrouridine synthase (Dus)
PF00939	2	1	1	1	4	2	1	Sodium:sulfate symporter transmembrane region
PF03600	2	4	1	3	6	3	4	Citrate transporter
PF08432	1	0	0	0	2	0	1	AAA-ATPase Vps4-associated protein 1
PF06991	1	0	1	1	0	1	1	Microfibril-associated/Pre-mRNA processing
PF02100	1	1	0	0	0	0	0	Ornithine decarboxylase antizyme
PF00023	131	73	20	31	49	31	40	Ankyrin repeat
PF12796	143	94	21	31	48	37	45	Ankyrin repeats (3 copies)
PF13606	90	54	13	20	35	20	29	Ankyrin repeat
PF13637	100	58	21	26	43	34	33	Ankyrin repeats (many copies)
PF13857	64	29	15	19	30	14	30	Ankyrin repeats (many copies)
PF00498	11	10	10	13	20	13	18	FHA domain
PF02136	4	4	2	3	6	2	6	Nuclear transport factor 2 (NTF2) domain
PF04188	1	1	1	1	2	1	1	Mannosyltransferase (PIG-V)
PF11735	4	1	0	0	2	2	0	Cryptococcal mannosyltransferase 1
PF17123	9	45	11	6	17	8	14	RING-like zinc finger
PF09340	2	1	0	1	2	1	1	Histone acetyltransferase subunit NuA4
PF00076	57	79	54	71	101	61	90	RNA recognition motif. (a.k.a. RRM, RBD, or RNP domain)
PF08622	1	0	0	1	1	1	1	Svf1-like N-terminal lipocalin domain
PF17187	1	0	0	1	2	1	1	Svf1-like C-terminal lipocalin-like domain
PF00036	11	9	10	14	16	10	18	EF hand
PF13405	14	7	11	17	20	13	15	EF-hand domain
PF13833	13	12	7	16	16	11	25	EF-hand domain pair
PF01408	4	5	0	3	4	1	6	Oxidoreductase family, NAD-binding Rossmann fold
PF14886	1	1	0	0	0	0	2	FAM183A and FAM183B related
PF01756	2	0	3	3	6	3	4	Acyl-CoA oxidase
PF02770	9	23	8	12	24	13	14	Acyl-CoA dehydrogenase, middle domain
PF14749	1	0	0	2	4	2	4	Acyl-coenzyme A oxidase N-terminal
PF04802	1	1	1	1	2	0	2	Phosphatase 4 regulatory subunit 3
PF05786	1	0	1	1	2	0	1	Condensin complex subunit 2
PF15377	1	1	0	1	0	0	1	Domain of unknown function (DUF4604)
PF00520	7	11	4	5	11	4	6	Ion transport protein
PF02990	2	2	4	3	6	3	3	Endomembrane protein 70
PF00583	14	29	10	19	27	17	28	Acetyltransferase (GNAT) family
PF13508	10	16	5	7	15	10	14	Acetyltransferase (GNAT) domain
PF13673	9	16	5	10	15	9	13	Acetyltransferase (GNAT) domain
PF12554	1	1	1	1	2	1	1	Mitotic-spindle organizing gamma-tubulin ring associated
PF03643	1	1	1	1	2	1	1	Vacuolar protein sorting-associated protein 26
PF03357	6	8	4	7	16	8	8	Snf7
PF00250	6	4	1	2	8	5	3	Forkhead domain
PF03348	3	1	0	1	6	2	1	Serine incorporator (Serinc)
PF00026	3	4	25	4	4	4	8	Eukaryotic aspartyl protease
PF04777	2	2	1	2	4	2	2	Erv1 / Alr family
PF14543	1	3	0	1	4	3	3	Xylanase inhibitor N-terminal
PF00815	1	1	1	1	0	1	1	Histidinol dehydrogenase
PF01502	1	1	1	1	0	1	1	Phosphoribosyl-AMP cyclohydrolase
PF01503	1	1	1	1	0	1	1	Phosphoribosyl-ATP pyrophosphohydrolase
PF00448	2	2	1	2	4	2	2	SRP54-type protein, GTPase domain
PF02881	2	2	1	2	4	2	2	SRP54-type protein, helical bundle domain
PF02978	1	1	1	1	2	1	1	Signal peptide binding domain
PF00249	16	7	10	6	26	15	16	Myb-like DNA-binding domain
PF08241	26	47	13	29	51	23	32	Methyltransferase domain
PF00125	11	13	12	14	15	5	11	Core histone H2A/H2B/H3/H4
PF04471	1	1	0	1	1	0	1	Restriction endonuclease
PF10356	1	0	0	1	0	0	0	Protein of unknown function (DUF2034)
PF00096	9	53	28	26	24	14	57	Zinc finger, C2H2 type
PF02290	1	1	1	1	2	0	1	Signal recognition particle 14kD protein
PF00270	42	49	40	59	87	45	58	DEAD/DEAH box helicase
PF00271	62	77	56	87	127	57	89	Helicase conserved C-terminal domain
PF00566	11	10	8	15	27	16	16	Rab-GTPase-TBC domain
PF07534	3	3	2	3	4	3	5	TLD
PF12906	3	4	0	3	8	3	3	RING-variant domain
PF03941	1	2	1	0	2	1	1	Inner centromere protein, ARK binding region
PF03847	1	1	2	1	2	1	2	Transcription initiation factor TFIID subunit A
PF00804	4	5	3	5	6	5	6	Syntaxin
PF05739	7	4	5	7	12	7	8	SNARE domain
PF14523	4	1	0	3	2	2	2	Syntaxin-like protein
PF00179	15	29	12	23	36	19	26	Ubiquitin-conjugating enzyme
PF01753	9	38	22	9	10	5	15	MYND finger
PF00625	2	2	0	3	2	1	2	Guanylate kinase
PF01053	4	8	2	4	8	3	5	Cys/Met metabolism PLP-dependent enzyme
PF03372	11	18	7	9	16	7	11	Endonuclease/Exonuclease/phosphatase family
PF07714	208	210	74	126	352	300	143	Protein tyrosine and serine/threonine kinase
PF01412	11	6	3	6	16	9	6	Putative GTPase activating protein for Arf
PF05022	1	1	0	1	2	1	1	SRP40, C-terminal domain
PF15879	1	1	0	1	1	0	1	NADH-ubiquinone oxidoreductase MWFE subunit
PF00561	6	22	11	14	20	9	18	alpha/beta hydrolase fold
PF12146	8	20	8	14	17	9	18	Serine aminopeptidase, S33
PF10198	1	1	1	1	2	1	1	Histone acetyltransferases subunit 3
PF08238	4	49	10	12	10	10	15	Sel1 repeat
PF01896	1	2	0	1	2	1	1	DNA primase small subunit
PF01926	42	46	21	43	77	51	57	50S ribosome-binding GTPase
PF20222	1	0	0	1	0	1	2	Family of unknown function (DUF6581)
PF04182	1	0	1	1	2	1	2	B-block binding subunit of TFIIIC
PF00134	10	21	8	12	14	11	14	Cyclin, N-terminal domain
PF02661	2	0	4	1	2	1	0	Fic/DOC family
PF02037	11	2	2	2	6	5	7	SAP domain
PF01443	7	0	0	1	2	0	0	Viral (Superfamily 1) RNA helicase
PF13604	14	4	3	12	21	4	7	AAA domain
PF15926	1	0	0	0	0	0	1	E3 ubiquitin-protein ligase RNF220
PF00982	3	3	2	3	6	3	3	Glycosyltransferase family 20
PF02358	2	1	2	3	4	3	3	Trehalose-phosphatase
PF05700	1	1	0	1	0	1	1	Breast carcinoma amplified sequence 2 (BCAS2)
PF17814	2	1	0	1	0	1	1	LisH-like dimerisation domain
PF13865	1	3	2	2	2	2	3	C-terminal duplication domain of Friend of PRMT1
PF04005	1	1	0	1	2	1	1	Hus1-like protein
PF05783	1	0	0	1	2	1	1	Dynein light intermediate chain (DLIC)
PF01909	3	4	6	3	4	4	5	Nucleotidyltransferase domain
PF04926	2	0	1	1	2	1	1	Poly(A) polymerase predicted RNA binding domain
PF04928	2	2	1	1	2	1	1	Poly(A) polymerase central domain
PF02518	19	22	15	34	28	11	41	Histidine kinase-, DNA gyrase B-, and HSP90-like ATPase
PF10436	3	5	2	4	6	3	4	Mitochondrial branched-chain alpha-ketoacid dehydrogenase kinase
PF01553	6	9	3	8	10	6	7	Acyltransferase
PF06470	4	3	1	4	8	4	3	SMC proteins Flexible Hinge Domain
PF00501	9	49	12	22	21	10	28	AMP-binding enzyme
PF00550	2	2	2	10	4	2	12	Phosphopantetheine attachment site
PF07993	3	8	3	6	12	5	8	Male sterility protein
PF10384	1	1	0	0	0	1	1	Centromere protein Scm3
PF00621	20	7	11	17	44	21	20	RhoGEF domain
PF01369	9	4	0	5	18	8	6	Sec7 domain
PF00018	33	78	37	33	64	37	60	SH3 domain
PF07653	25	17	14	25	54	29	35	Variant SH3 domain
PF14604	25	45	32	30	52	25	49	Variant SH3 domain
PF00831	2	1	1	1	2	1	1	Ribosomal L29 protein
PF00397	9	12	6	8	19	10	11	WW domain
PF08286	1	1	1	1	2	1	1	Spc24 subunit of Ndc80
PF00225	17	21	15	22	22	16	27	Kinesin motor domain
PF01423	14	16	7	15	30	12	15	LSM domain
PF00515	6	7	7	11	11	10	15	Tetratricopeptide repeat
PF07719	7	12	8	12	14	10	18	Tetratricopeptide repeat
PF07720	1	1	1	0	3	0	0	Tetratricopeptide repeat
PF07721	3	4	0	0	0	1	0	Tetratricopeptide repeat
PF13176	5	8	5	14	11	6	11	Tetratricopeptide repeat
PF13181	20	28	23	29	33	20	32	Tetratricopeptide repeat
PF13374	2	8	1	5	5	1	4	Tetratricopeptide repeat
PF13414	4	5	5	9	10	6	7	TPR repeat
PF13424	3	9	2	6	7	3	9	Tetratricopeptide repeat
PF13432	17	21	15	22	25	12	29	Tetratricopeptide repeat
PF14559	8	9	5	8	8	3	18	Tetratricopeptide repeat
PF07818	1	1	0	1	0	0	1	HCNGP-like protein
PF03915	1	0	0	0	2	1	1	Actin interacting protein 3
PF00227	14	16	10	14	28	14	14	Proteasome subunit
PF10584	7	7	4	7	14	6	7	Proteasome subunit A N-terminal signature
PF08581	1	1	1	1	2	0	1	Tup N-terminal
PF14645	1	0	1	1	2	1	1	Chibby family
PF04628	3	3	0	3	6	2	4	Sedlin, N-terminal conserved region
PF00704	6	12	9	5	13	6	7	Glycosyl hydrolases family 18
PF00180	5	6	4	5	8	6	5	Isocitrate/isopropylmalate dehydrogenase
PF00330	4	4	2	4	6	4	4	Aconitase family (aconitate hydratase)
PF00694	4	4	2	4	6	3	4	Aconitase C-terminal domain
PF00205	2	3	0	2	4	2	2	Thiamine pyrophosphate enzyme, central domain
PF02775	2	4	0	2	4	3	2	Thiamine pyrophosphate enzyme, C-terminal TPP binding domain
PF02776	2	4	0	2	4	3	2	Thiamine pyrophosphate enzyme, N-terminal TPP binding domain
PF01842	3	4	2	3	2	2	4	ACT domain
PF10369	1	1	1	1	2	1	1	Small subunit of acetolactate synthase
PF13710	1	1	1	1	0	1	1	ACT domain
PF00809	2	1	0	2	2	2	2	Pterin binding enzyme
PF02310	2	1	0	1	2	2	2	B12 binding domain
PF02574	2	1	0	1	0	2	2	Homocysteine S-methyltransferase
PF02607	1	0	0	1	0	1	1	B12 binding domain
PF02965	1	0	0	1	0	0	1	Vitamin B12 dependent methionine synthase, activation domain
PF00572	2	2	0	3	4	2	3	Ribosomal protein L13
PF13431	1	1	4	5	4	3	4	Tetratricopeptide repeat
PF01465	1	1	0	1	4	1	1	GRIP domain
PF12220	1	1	0	1	2	1	1	U1 small nuclear ribonucleoprotein of 70kDa MW N terminal
PF00153	27	47	24	43	56	30	50	Mitochondrial carrier protein
PF06428	1	1	0	2	4	1	3	GDP/GTP exchange factor Sec2p
PF00462	4	6	2	6	8	4	6	Glutaredoxin
PF04116	3	18	2	8	10	3	7	Fatty acid hydroxylase
PF10075	2	3	1	3	2	1	3	CSN8/PSMD8/EIF3K family
PF01875	1	1	0	1	2	1	1	Memo-like protein
PF00731	2	1	0	1	2	1	1	AIR carboxylase
PF02222	5	6	3	5	8	6	7	ATP-grasp domain
PF02786	7	9	6	6	13	8	8	Carbamoyl-phosphate synthase L chain, ATP binding domain
PF17769	1	1	0	1	2	1	1	Phosphoribosylaminoimidazole carboxylase C-terminal domain
PF08513	3	3	2	3	4	4	4	LisH
PF03439	1	1	1	1	2	1	1	Early transcription elongation factor of RNA pol II, NGN section
PF11942	1	1	1	1	2	1	1	Spt5 transcription elongation factor, acidic N-terminal
PF12815	1	1	1	1	0	0	1	Spt5 C-terminal nonapeptide repeat binding Spt4
PF09138	1	1	0	1	2	1	1	Urm1 (Ubiquitin related modifier)
PF00173	17	38	21	29	32	19	25	Cytochrome b5-like Heme/Steroid binding domain
PF00970	5	3	10	8	8	3	12	Oxidoreductase FAD-binding domain
PF10294	8	10	5	6	11	9	9	Lysine methyltransferase
PF08539	1	1	0	1	2	1	1	HbrB-like
PF16131	1	2	1	1	2	1	1	Torus domain
PF12353	1	1	0	1	2	1	1	Eukaryotic translation initiation factor 3 subunit G
PF03568	1	1	1	1	2	0	1	Peptidase family C50
PF04968	1	1	1	1	2	1	1	CHORD
PF04969	5	5	5	6	8	3	7	CS domain
PF05794	1	3	1	2	2	2	2	T-complex protein 11
PF13913	1	3	0	2	0	1	2	zinc-finger of a C2HC-type
PF00149	16	24	13	15	32	17	19	Calcineurin-like phosphoesterase
PF10058	1	1	0	1	2	1	1	Predicted integral membrane zinc-ribbon metal-binding protein
PF09759	1	1	0	1	0	0	1	Spinocerebellar ataxia type 10 protein domain
PF13517	3	0	1	1	1	1	1	FG-GAP-like repeat
PF13350	1	2	4	3	0	0	1	Tyrosine phosphatase family
PF10444	1	0	0	0	0	0	0	Nbl1 / Borealin N terminal
PF07779	1	1	0	1	2	1	1	10 TM Acyl Transferase domain found in Cas1p
PF03006	1	7	1	2	2	1	2	Haemolysin-III related
PF08613	3	4	4	10	4	5	11	Cyclin
PF00010	7	6	6	6	15	6	12	Helix-loop-helix DNA-binding domain
PF04053	2	2	1	2	4	2	2	Coatomer WD associated region
PF06957	1	1	0	1	0	1	1	Coatomer (COPI) alpha subunit C-terminus
PF11712	1	1	0	1	0	0	1	Endoplasmic reticulum-based factor for assembly of V-ATPase
PF02221	3	1	1	2	6	5	3	ML domain
PF13896	5	0	0	0	0	1	0	Glycosyl-transferase for dystroglycan
PF09799	2	1	2	1	1	0	1	Predicted membrane protein
PF01239	3	3	0	2	4	2	2	Protein prenyltransferase alpha subunit repeat
PF01399	14	15	10	16	14	10	16	PCI domain
PF08375	1	1	0	1	2	1	1	Proteasome regulatory subunit C-terminal
PF01504	4	2	2	4	10	5	5	Phosphatidylinositol-4-phosphate 5-Kinase
PF00248	5	33	7	9	6	3	12	Aldo/keto reductase family
PF00338	4	2	2	2	4	2	2	Ribosomal protein S10p/S20e
PF01883	2	1	1	1	2	1	1	Iron-sulfur cluster assembly protein
PF04851	33	33	29	41	73	35	45	Type III restriction enzyme, res subunit
PF02257	4	0	0	1	4	3	2	RFX DNA-binding domain
PF07876	1	2	0	0	0	1	1	Stress responsive A/B Barrel Domain
PF06703	1	1	0	1	2	1	1	Microsomal signal peptidase 25 kDa subunit (SPC25)
PF14958	1	0	0	0	0	0	0	ATPase PAAT-like
PF15911	1	0	0	1	1	0	1	WD domain, G-beta repeat
PF13516	11	46	13	15	23	33	27	Leucine Rich repeat
PF01784	1	1	0	1	2	1	1	NIF3 (NGG1p interacting factor 3)
PF04706	2	0	0	0	0	1	0	Dickkopf N-terminal cysteine-rich region
PF00108	4	10	2	4	8	4	5	Thiolase, N-terminal domain
PF02803	4	13	3	4	8	4	5	Thiolase, C-terminal domain
PF02417	1	4	0	2	0	2	2	Chromate transporter
PF13602	4	23	11	8	8	4	12	Zinc-binding dehydrogenase
PF03178	5	3	3	3	6	3	4	CPSF A subunit region
PF10433	5	2	3	2	4	1	3	Mono-functional DNA-alkylating methyl methanesulfonate N-term
PF02020	3	2	3	4	4	1	5	eIF4-gamma/eIF5/eIF2-epsilon
PF03109	5	7	4	5	13	6	6	ABC1 atypical kinase-like domain
PF01585	7	8	9	9	8	6	13	G-patch domain
PF13649	22	40	10	29	54	22	33	Methyltransferase domain
PF03987	1	1	1	2	2	1	2	Autophagocytosis associated protein, active-site domain
PF00385	11	9	7	32	11	2	13	Chromo (CHRromatin Organisation MOdifier) domain
PF00702	14	30	21	25	36	13	31	haloacid dehalogenase-like hydrolase
PF13242	5	5	4	5	4	3	7	HAD-hyrolase-like
PF13344	2	2	2	3	4	2	4	Haloacid dehalogenase-like hydrolase
PF00145	2	2	2	5	0	0	4	C-5 cytosine-specific DNA methylase
PF12047	1	1	1	0	0	0	0	Cytosine specific DNA methyltransferase replication foci domain
PF09270	2	0	0	0	0	0	0	Beta-trefoil DNA-binding domain
PF09271	2	2	2	0	4	1	1	LAG1, DNA binding
PF01717	2	2	0	1	2	1	1	Cobalamin-independent synthase, Catalytic domain
PF08267	2	1	1	1	2	1	1	Cobalamin-independent synthase, N-terminal domain
PF13085	2	1	1	1	2	1	1	2Fe-2S iron-sulfur cluster binding domain
PF13183	2	0	1	1	2	1	1	4Fe-4S dicluster domain
PF13237	3	2	1	1	4	1	2	4Fe-4S dicluster domain
PF13534	2	1	1	1	2	1	1	4Fe-4S dicluster domain
PF09423	2	2	0	2	0	1	2	PhoD-like phosphatase
PF19050	2	0	0	2	2	0	3	PhoD related phosphatase
PF03732	10	0	1	3	14	4	0	Retrotransposon gag protein
PF13650	8	0	2	8	9	5	1	Aspartyl protease
PF03645	2	3	2	3	2	2	2	Tctex-1 family
PF00268	1	1	6	1	2	1	2	Ribonucleotide reductase, small chain
PF06814	1	1	1	1	2	1	1	Lung seven transmembrane receptor
PF02148	3	7	5	5	6	3	7	Zn-finger in ubiquitin-hydrolases and other protein
PF07576	1	1	1	1	2	1	1	BRCA1-associated protein 2
PF01217	3	9	1	7	8	7	7	Clathrin adaptor complex small chain
PF00415	4	4	7	4	2	3	6	Regulator of chromosome condensation (RCC1) repeat
PF13540	4	5	4	3	4	4	7	Regulator of chromosome condensation (RCC1) repeat
PF18060	1	1	0	0	2	1	0	F actin bundling C terminal
PF14308	1	1	1	1	2	1	1	X-domain of DnaJ-containing
PF04191	3	4	2	4	8	6	3	Phospholipid methyltransferase
PF00689	9	14	8	11	18	7	13	Cation transporting ATPase, C-terminus
PF13246	12	18	17	19	33	12	24	Cation transport ATPase (P-type)
PF00122	15	23	23	22	33	11	28	E1-E2 ATPase
PF00690	8	12	14	14	19	6	16	Cation transporter/ATPase, N-terminus
PF07159	1	2	0	0	4	0	2	CYRIA/CYRIB Rac1 binding domain
PF04548	1	0	0	0	2	1	0	AIG1 family
PF00285	3	3	4	5	6	3	5	Citrate synthase, C-terminal domain
PF00549	4	3	3	3	6	4	3	CoA-ligase
PF02629	2	2	0	2	4	2	2	CoA binding domain
PF13607	2	1	2	1	3	2	1	Succinyl-CoA ligase like flavodoxin domain
PF16114	1	1	1	1	2	1	1	ATP citrate lyase citrate-binding
PF00312	1	2	1	2	4	2	2	Ribosomal protein S15
PF08069	1	1	1	1	2	1	1	Ribosomal S13/S15 N-terminal domain
PF00536	6	3	4	6	12	5	10	SAM domain (Sterile alpha motif)
PF07647	5	3	3	6	12	5	9	SAM domain (Sterile alpha motif)
PF02897	2	3	3	6	4	3	6	Prolyl oligopeptidase, N-terminal beta-propeller domain
PF02196	1	0	0	1	2	0	1	Raf-like Ras-binding domain
PF01138	5	5	5	6	10	6	6	3' exoribonuclease family, domain 1
PF08883	1	3	1	1	0	0	1	Dopa 4,5-dioxygenase family
PF02889	4	3	4	4	8	3	4	Sec63 Brl domain
PF07926	1	0	1	1	0	1	2	TPR/MLP1/MLP2-like protein
PF06825	1	0	0	0	2	1	0	Heat shock factor binding protein 1
PF00488	5	6	5	6	10	5	4	MutS domain V
PF05190	3	4	2	5	4	3	4	MutS family domain IV
PF02036	3	1	1	4	4	1	4	SCP-2 sterol transfer family
PF04406	1	0	0	1	2	1	1	Type IIB DNA topoisomerase
PF13570	2	1	2	0	0	0	1	PQQ-like domain
PF06098	1	1	1	1	0	0	1	Radial spoke protein 3
PF02149	6	3	4	8	8	5	8	Kinase associated domain 1
PF14531	4	7	4	6	9	9	5	Kinase-like
PF01019	1	3	1	2	2	2	2	Gamma-glutamyltranspeptidase
PF00641	1	3	4	3	4	1	3	Zn-finger in Ran binding protein and others
PF16796	14	20	12	20	22	15	26	Microtubule binding
PF00335	2	2	2	3	4	3	3	Tetraspanin family
PF20479	1	0	0	1	2	1	0	TMEM128 protein
PF06052	1	2	1	1	2	1	1	3-hydroxyanthranilic acid dioxygenase
PF01873	2	2	2	2	4	2	2	Domain found in IF2B/IF5
PF10256	1	1	0	1	1	1	0	Golgin subfamily A member 7/ERF4 family
PF05050	5	5	0	1	0	4	2	Methyltransferase FkbM domain
PF01248	5	6	2	5	10	5	5	Ribosomal protein L7Ae/L30e/S12e/Gadd45 family
PF00709	1	1	0	1	2	1	1	Adenylosuccinate synthetase
PF01172	2	3	2	1	4	2	2	Shwachman-Bodian-Diamond syndrome (SBDS) protein
PF13489	13	31	12	18	34	12	22	Methyltransferase domain
PF01936	1	2	1	0	2	2	1	NYN domain
PF00806	3	3	4	4	4	4	4	Pumilio-family RNA binding repeat
PF00211	8	7	6	9	6	3	13	Adenylate and Guanylate cyclase catalytic domain
PF01590	2	3	4	3	4	1	8	GAF domain
PF13185	2	1	2	2	2	1	4	GAF domain
PF12171	6	6	6	5	9	4	6	Zinc-finger double-stranded RNA-binding
PF12874	5	8	12	7	15	8	17	Zinc-finger of C2H2 type
PF01981	2	2	2	2	4	1	2	Peptidyl-tRNA hydrolase PTH2
PF01966	4	4	1	2	7	3	1	HD domain
PF19276	1	0	1	0	2	0	0	HD associated region
PF08726	1	1	0	1	2	1	1	Ca2+ insensitive EF hand
PF11971	1	2	0	2	2	1	3	CAMSAP CH domain
PF00037	2	2	0	2	4	2	2	4Fe-4S binding domain
PF04068	2	1	1	2	4	2	2	Possible Fer4-like domain in RNase L inhibitor, RLI
PF14671	1	2	0	1	2	1	1	Dual specificity protein phosphatase, N-terminal half
PF13854	27	3	13	4	2	13	8	Kelch motif
PF02214	2	9	5	1	2	2	5	BTB/POZ domain
PF00443	13	22	7	15	24	18	18	Ubiquitin carboxyl-terminal hydrolase
PF13423	9	15	3	9	20	11	11	Ubiquitin carboxyl-terminal hydrolase
PF17807	1	1	1	1	2	0	1	Variant UBP zinc finger
PF00155	13	19	4	15	25	14	17	Aminotransferase class I and II
PF00438	1	1	0	1	2	1	1	S-adenosylmethionine synthetase, N-terminal domain
PF02772	1	1	0	1	2	1	1	S-adenosylmethionine synthetase, central domain
PF02773	1	1	0	1	2	1	1	S-adenosylmethionine synthetase, C-terminal domain
PF04130	5	4	1	3	4	3	6	Gamma tubulin complex component C-terminal
PF00491	2	3	0	1	4	2	2	Arginase family
PF01223	1	1	0	1	0	0	2	DNA/RNA non-specific endonuclease
PF00623	3	3	6	4	6	3	3	RNA polymerase Rpb1, domain 2
PF04983	5	3	6	4	6	3	3	RNA polymerase Rpb1, domain 3
PF04997	4	2	4	3	6	3	3	RNA polymerase Rpb1, domain 1
PF04998	4	3	5	3	6	3	3	RNA polymerase Rpb1, domain 5
PF05000	5	3	6	3	6	3	3	RNA polymerase Rpb1, domain 4
PF15619	2	0	1	1	0	0	2	Ciliary protein causing Leber congenital amaurosis disease
PF04194	1	0	1	2	2	2	2	Programmed cell death protein 2, C-terminal putative domain
PF00581	6	12	2	8	10	5	13	Rhodanese-like domain
PF00610	1	3	6	4	5	2	5	Domain found in Dishevelled, Egl-10, and Pleckstrin (DEP)
PF12257	1	1	1	1	2	1	2	Vacuolar membrane-associated protein Iml1
PF19418	1	0	0	0	0	1	0	DEPDC5 protein C-terminal region
PF08648	1	1	0	1	2	1	1	U4/U6.U5 small nuclear ribonucleoproteins
PF10241	1	1	1	0	0	1	1	Uncharacterized conserved protein
PF00924	3	4	0	2	8	4	2	Mechanosensitive ion channel
PF01997	2	1	2	1	4	2	2	Translin family
PF00403	3	3	3	4	6	2	5	Heavy-metal-associated domain
PF05903	1	1	0	1	2	1	1	PPPDE putative peptidase domain
PF08324	2	2	1	2	4	2	2	PUL domain
PF01679	1	2	2	2	3	1	0	Proteolipid membrane potential modulator
PF04097	1	1	0	1	2	0	1	Nup93/Nic96
PF00626	6	5	2	5	14	4	7	Gelsolin repeat
PF00575	4	5	1	3	8	5	5	S1 RNA binding domain
PF04408	8	11	4	13	14	7	14	Helicase associated domain (HA2)
PF07717	6	6	3	10	10	7	10	Oligonucleotide/oligosaccharide-binding (OB)-fold
PF07541	1	1	1	1	2	1	1	Eukaryotic translation initiation factor 2 alpha subunit
PF04729	1	1	1	1	2	1	1	ASF1 like histone chaperone
PF01096	3	4	2	3	9	2	3	Transcription factor S-II (TFIIS)
PF00230	1	4	2	4	2	0	3	Major intrinsic protein
PF00412	14	6	6	12	27	18	14	LIM domain
PF17830	1	1	1	1	2	1	3	STI1 domain
PF00181	3	2	2	2	4	2	2	Ribosomal Proteins L2, RNA binding domain
PF03947	3	2	2	2	4	2	2	Ribosomal Proteins L2, C-terminal domain
PF00953	1	1	0	1	2	1	1	Glycosyl transferase family 4
PF05197	1	0	0	0	0	1	0	TRIC channel
PF13574	5	0	0	2	8	8	1	Metallo-peptidase family M12B Reprolysin-like
PF13582	6	0	1	2	10	9	1	Metallo-peptidase family M12B Reprolysin-like
PF13583	5	0	0	1	6	5	0	Metallo-peptidase family M12B Reprolysin-like
PF13688	6	0	1	2	8	9	2	Metallo-peptidase family M12
PF00454	8	9	3	9	18	9	9	Phosphatidylinositol 3- and 4-kinase
PF02259	3	5	1	4	4	3	5	FAT domain
PF02260	4	5	1	3	8	3	5	FATC domain
PF05148	1	3	0	1	2	3	1	Hypothetical methyltransferase
PF14868	1	0	0	0	0	0	0	Domain of unknown function (DUF4487)
PF02602	1	1	1	0	2	0	1	Uroporphyrinogen-III synthase HemD
PF01253	3	3	3	3	4	2	3	Translation initiation factor SUI1
PF03171	2	24	2	1	4	0	6	2OG-Fe(II) oxygenase superfamily
PF08542	4	3	1	4	6	2	3	Replication factor C C-terminal domain
PF13177	3	2	4	3	6	3	2	DNA polymerase III, delta subunit
PF00656	3	6	0	3	9	5	2	Caspase domain
PF07728	28	38	23	27	42	25	35	AAA domain (dynein-related subfamily)
PF09336	5	4	1	6	9	5	6	Vps4 C terminal oligomerisation domain
PF04810	3	3	2	3	6	3	3	Sec23/Sec24 zinc finger
PF04811	3	3	2	3	6	3	3	Sec23/Sec24 trunk domain
PF04815	3	3	1	3	6	3	3	Sec23/Sec24 helical domain
PF08033	3	3	2	3	6	3	3	Sec23/Sec24 beta-sandwich domain
PF00755	4	5	3	3	8	4	3	Choline/Carnitine o-acyltransferase
PF03798	4	3	4	6	11	5	7	TLC domain
PF00582	5	8	5	5	8	4	16	Universal stress protein family
PF00596	1	4	1	1	2	1	1	Class II Aldolase and Adducin N-terminal domain
PF00072	12	15	7	33	22	8	39	Response regulator receiver domain
PF00512	9	11	5	26	18	5	31	His Kinase A (phospho-acceptor) domain
PF08447	5	3	1	11	7	3	19	PAS fold
PF13426	6	5	3	6	7	3	12	PAS domain
PF01676	2	1	0	1	2	2	1	Metalloenzyme superfamily
PF06415	1	1	0	1	2	1	1	BPG-independent PGAM N-terminus (iPGM_N)
PF01301	1	0	1	0	2	1	0	Glycosyl hydrolases family 35
PF14360	4	0	0	1	0	1	1	PAP2 superfamily C-terminal
PF12348	3	4	2	4	4	2	5	CLASP N terminal
PF00456	1	2	1	1	2	1	1	Transketolase, thiamine diphosphate binding domain
PF01793	2	3	1	2	2	2	1	Glycolipid 2-alpha-mannosyltransferase
PF02779	5	7	1	5	10	5	5	Transketolase, pyrimidine binding domain
PF02780	3	3	1	3	4	3	3	Transketolase, C-terminal domain
PF01263	2	4	0	2	4	2	2	Aldose 1-epimerase
PF02953	4	3	1	6	8	4	4	Tim10/DDP family zinc finger
PF00433	8	7	2	7	12	6	6	Protein kinase C terminal domain
PF08152	1	1	1	1	2	1	1	GUCT (NUC152) domain
PF04376	1	1	1	1	2	1	1	Arginine-tRNA-protein transferase, N terminus
PF04377	1	1	0	1	2	1	1	Arginine-tRNA-protein transferase, C terminus
PF11700	1	0	0	0	2	2	0	Vacuole effluxer Atg22 like
PF07540	1	1	1	1	2	1	1	Nucleolar complex-associated protein
PF10342	2	0	0	0	8	5	0	Kre9/KNH-like N-terminal Ig-like domain
PF08547	1	3	1	2	2	1	2	Complex I intermediate-associated protein 30 (CIA30)
PF00989	3	4	3	3	0	3	12	PAS fold
PF13188	1	3	0	1	0	2	1	PAS domain
PF01764	9	9	21	8	13	11	9	Lipase (class 3)
PF01066	4	4	1	4	6	4	4	CDP-alcohol phosphatidyltransferase
PF10213	1	1	1	1	2	1	1	Mitochondrial ribosomal subunit protein
PF10152	1	0	0	0	2	0	0	Subunit CCDC53 of WASH complex
PF01535	5	8	15	11	10	3	35	PPR repeat
PF13812	4	7	22	10	5	2	33	Pentatricopeptide repeat domain
PF08711	4	2	3	2	6	4	2	TFIIS helical bundle-like domain
PF03467	1	0	0	1	2	1	2	Smg-4/UPF3 family
PF00187	3	9	0	3	17	4	4	Chitin recognition protein
PF01193	3	4	4	4	8	4	4	RNA polymerase Rpb3/Rpb11 dimerisation domain
PF01086	1	0	1	1	2	1	1	Clathrin light chain
PF10143	1	0	0	0	0	1	0	2,3-bisphosphoglycerate-independent phosphoglycerate mutase
PF01302	4	2	2	4	8	4	3	CAP-Gly domain
PF01212	1	2	0	3	6	2	3	Beta-eliminating lyase
PF02197	1	0	0	1	0	1	2	Regulatory subunit of type II PKA R-subunit
PF04818	5	5	2	4	4	4	5	CID domain
PF01063	1	6	0	2	4	2	3	Amino-transferase class IV
PF01416	2	1	4	2	4	2	5	tRNA pseudouridine synthase
PF01435	5	5	1	2	4	2	3	Peptidase family M48
PF16491	1	1	1	1	2	1	1	CAAX prenyl protease N-terminal, five membrane helices
PF01624	2	3	3	4	4	3	4	MutS domain I
PF05188	2	4	2	5	5	3	4	MutS domain II
PF05192	3	6	2	6	9	5	5	MutS domain III
PF05978	3	1	1	1	4	2	1	Ion channel regulatory protein UNC-93
PF10250	3	2	0	0	2	4	0	GDP-fucose protein O-fucosyltransferase
PF05383	2	5	3	2	4	2	2	La domain
PF00436	1	1	2	1	2	1	1	Single-strand binding protein family
PF05916	3	2	2	3	4	2	4	GINS complex protein
PF08492	1	0	0	1	0	1	1	SRP72 RNA-binding domain
PF07798	3	0	1	4	6	2	4	Coiled-coil domain-containing protein 90-like
PF00291	7	13	3	7	10	8	8	Pyridoxal-phosphate dependent enzyme
PF00585	2	2	0	2	4	2	1	C-terminal regulatory domain of Threonine dehydratase
PF06331	1	0	0	0	2	0	0	Transcription factor TFIIH complex subunit Tfb5
PF00645	1	4	0	1	2	1	2	Poly(ADP-ribose) polymerase and DNA-Ligase Zn-finger region
PF13864	2	2	2	2	0	1	3	Calmodulin-binding
PF03601	1	0	0	0	0	0	0	Conserved hypothetical protein 698
PF06172	1	0	0	0	0	1	0	Cupin superfamily (DUF985)
PF02033	1	0	0	0	0	0	0	Ribosome-binding factor A
PF01329	1	1	1	1	2	1	1	Pterin 4 alpha carbinolamine dehydratase
PF00574	1	2	1	1	2	1	1	Clp protease
PF00013	7	10	5	6	9	8	10	KH domain
PF08378	1	0	0	0	0	0	0	Nuclease-related domain
PF03366	4	2	3	2	4	3	3	YEATS family
PF20305	4	2	2	2	4	3	3	prokaryotic YEATS domain
PF09349	2	1	1	0	0	1	0	OHCU decarboxylase
PF02466	6	4	3	5	10	5	4	Tim17/Tim22/Tim23/Pmp24 family
PF03644	1	0	1	0	2	1	1	Glycosyl hydrolase family 85
PF05208	1	1	1	1	2	1	1	ALG3 protein
PF03493	2	0	1	3	4	2	3	Calcium-activated BK potassium channel alpha subunit
PF05773	2	5	3	4	3	3	5	RWD domain
PF00557	12	10	6	11	14	8	10	Metallopeptidase family M24
PF04734	2	0	1	1	2	1	1	Neutral/alkaline non-lysosomal ceramidase, N-terminal
PF00928	2	4	1	4	8	5	4	Adaptor complexes medium subunit family
PF08698	1	1	0	1	2	1	1	Fcf2 pre-rRNA processing
PF00441	10	24	8	11	20	11	11	Acyl-CoA dehydrogenase, C-terminal domain
PF02771	10	22	6	8	18	9	9	Acyl-CoA dehydrogenase, N-terminal domain
PF08028	10	22	4	9	16	9	9	Acyl-CoA dehydrogenase, C-terminal domain
PF12157	1	1	1	1	2	1	1	Protein of unknown function (DUF3591)
PF10197	2	2	1	1	3	2	2	N-terminal domain of CBF1 interacting co-repressor CIR
PF11701	1	0	0	1	0	2	1	Myosin-binding striated muscle assembly central
PF00675	6	7	2	7	12	6	6	Insulinase (Peptidase family M16)
PF05193	6	7	3	7	9	6	6	Peptidase M16 inactive domain
PF08367	1	0	0	1	2	1	1	Peptidase M16C associated
PF01641	1	1	3	1	2	1	1	SelR domain
PF01078	1	0	0	0	0	0	0	Magnesium chelatase, subunit ChlI
PF00817	2	4	0	4	6	2	4	impB/mucB/samB family
PF11799	2	3	1	4	4	1	4	impB/mucB/samB family C-terminal domain
PF00463	1	1	1	1	2	1	1	Isocitrate lyase family
PF13714	2	2	0	1	2	1	1	Phosphoenolpyruvate phosphomutase
PF00535	7	4	6	3	12	7	7	Glycosyl transferase family 2
PF13641	11	8	11	10	22	8	13	Glycosyltransferase like family 2
PF00615	6	5	8	10	18	11	20	Regulator of G protein signaling domain
PF10998	1	1	0	1	2	1	1	Protein of unknown function (DUF2838)
PF01979	4	9	0	4	8	6	4	Amidohydrolase family
PF07969	2	5	0	1	3	2	1	Amidohydrolase family
PF03142	8	5	4	10	17	7	11	Chitin synthase
PF03297	1	1	0	2	2	1	1	S25 ribosomal protein
PF08910	1	0	0	0	0	1	0	Aida N-terminus
PF14186	1	0	0	0	0	1	0	Axin interactor dorsalisation-associated protein, C-terminal
PF04147	1	1	0	1	2	1	1	Nop14-like family
PF17681	5	3	2	3	3	3	6	Gamma tubulin complex component N-terminal
PF00514	6	7	4	6	10	4	6	Armadillo/beta-catenin-like repeat
PF14844	1	2	1	1	0	0	1	PH domain associated with Beige/BEACH
PF16057	1	0	0	1	0	0	1	Domain of unknown function (DUF4800)
PF03909	2	2	0	1	0	3	3	BSD domain
PF04055	6	9	4	9	13	6	8	Radical SAM superfamily
PF16199	1	1	0	1	2	1	1	Radical_SAM C-terminal domain
PF02732	4	3	3	3	6	3	4	ERCC4 domain
PF02891	3	4	1	1	2	1	6	MIZ/SP-RING zinc finger
PF11789	3	2	1	1	4	2	3	Zinc-finger of the MIZ type in Nse subunit
PF00814	1	1	0	1	2	1	1	tRNA N6-adenosine threonylcarbamoyltransferase
PF00288	7	5	3	5	10	5	5	GHMP kinases N terminal domain
PF18376	1	1	1	1	2	1	1	Mevalonate 5-diphosphate decarboxylase C-terminal domain
PF00162	1	1	0	1	2	1	1	Phosphoglycerate kinase
PF00012	6	8	6	10	10	7	8	Hsp70 protein
PF03850	1	0	0	1	1	1	1	Transcription factor Tfb4
PF05427	1	0	1	1	0	0	1	Acidic fibroblast growth factor binding (FIBP)
PF01459	2	1	1	1	4	2	2	Eukaryotic porin
PF03031	9	7	6	6	16	8	8	NLI interacting factor-like phosphatase
PF01798	3	3	1	2	6	2	3	snoRNA binding domain, fibrillarin
PF09785	1	1	0	0	2	0	1	Prp31 C terminal domain
PF00293	8	26	6	11	8	8	12	NUDIX domain
PF12931	1	1	1	1	2	1	1	Sec23-binding domain of Sec16
PF12932	1	1	0	1	2	1	1	Vesicle coat trafficking protein Sec16 mid-region
PF08209	1	1	1	0	2	1	1	Sgf11 (transcriptional regulation protein)
PF06080	1	0	0	1	0	0	1	Protein of unknown function (DUF938)
PF06278	1	1	0	0	2	0	0	Condensin II complex subunit CAP-H2 or CNDH2, N-terminal
PF16858	1	1	0	0	2	0	0	Condensin II complex subunit CAP-H2 or CNDH2, C-term
PF00171	8	25	8	8	20	11	9	Aldehyde dehydrogenase family
PF01042	2	4	2	3	4	3	3	Endoribonuclease L-PSP
PF00780	6	5	2	4	8	5	5	CNH domain
PF08448	3	1	1	5	0	2	6	PAS fold
PF01494	6	19	2	3	10	5	3	FAD binding domain
PF13671	4	4	2	6	4	4	8	AAA domain
PF17975	1	2	0	0	0	1	0	Ribonucleotide reductase alpha domain
PF00393	1	2	2	1	2	1	2	6-phosphogluconate dehydrogenase, C-terminal domain
PF05470	1	1	1	2	2	1	1	Eukaryotic translation initiation factor 3 subunit 8 N-terminus
PF06842	1	1	1	1	2	0	0	Protein of unknown function (DUF1242)
PF07347	1	0	0	0	2	0	0	NADH:ubiquinone oxidoreductase subunit B14.5a (Complex I-B14.5a)
PF00658	1	1	1	2	2	1	1	Poly-adenylate binding protein, unique domain
PF17404	1	0	1	1	2	1	1	Nrap protein domain 3
PF17405	1	0	1	1	2	1	1	Nrap protein nucleotidyltransferase domain 4
PF17406	1	0	1	1	2	1	1	Nrap protein PAP/OAS1-like domain 5
PF17407	1	0	0	1	2	1	1	Nrap protein domain 6
PF03813	1	0	1	1	2	1	1	Nrap protein domain 1
PF17403	1	0	1	1	0	1	1	Nrap protein PAP/OAS-like domain
PF03619	3	2	1	3	6	3	2	Organic solute transporter Ostalpha
PF06420	1	2	2	2	2	0	2	Mitochondrial genome maintenance MGM101
PF00176	18	20	16	25	27	17	29	SNF2-related domain
PF01490	5	10	2	8	8	6	8	Transmembrane amino acid transporter protein
PF03222	1	0	1	1	4	0	1	Tryptophan/tyrosine permease family
PF08507	2	0	0	0	2	1	0	COPI associated protein
PF13868	3	3	1	3	0	0	6	Trichohyalin-plectin-homology domain
PF01344	17	4	20	4	4	9	12	Kelch motif
PF07646	3	0	6	3	0	3	5	Kelch motif
PF13415	23	2	17	7	2	8	15	Galactose oxidase, central domain
PF13964	17	2	11	2	0	4	11	Kelch motif
PF01722	2	3	0	3	4	0	3	BolA-like protein
PF05139	1	0	0	0	0	0	1	Erythromycin esterase
PF01593	3	8	3	4	5	1	8	Flavin containing amine oxidoreductase
PF13450	9	39	8	12	14	7	25	NAD(P)-binding Rossmann-like domain
PF08662	3	3	1	5	5	6	5	Eukaryotic translation initiation factor eIF2A
PF00198	3	3	4	3	6	3	3	2-oxoacid dehydrogenases acyltransferase (catalytic domain)
PF00364	9	9	6	6	16	8	8	Biotin-requiring enzyme
PF13533	5	0	0	0	4	1	0	Biotin-lipoyl like
PF03061	2	6	0	6	2	0	6	Thioesterase superfamily
PF01728	4	4	2	6	6	4	7	FtsJ-like methyltransferase
PF11160	3	1	0	1	6	2	1	Hypervirulence associated proteins TUDOR domain
PF06427	1	1	1	1	2	1	1	UDP-glucose:Glycoprotein Glucosyltransferase
PF18401	1	1	0	1	2	0	1	Thioredoxin-like domain
PF18402	1	1	0	1	2	1	1	Thioredoxin-like domain
PF18404	1	1	0	1	2	1	1	Glucosyltransferase 24
PF05495	2	3	1	2	4	2	4	CHY zinc finger
PF14599	1	1	1	2	2	1	2	Zinc-ribbon
PF01592	2	1	1	1	2	1	2	NifU-like N terminal domain
PF08294	1	1	0	1	2	1	2	TIM21
PF01467	4	3	1	3	6	3	4	Cytidylyltransferase-like
PF06046	1	1	0	1	2	1	1	Exocyst complex component Sec6
PF01951	1	0	0	0	0	0	0	Archease protein family (MTH1598/TM1083)
PF06728	2	2	1	2	2	1	2	GPI transamidase subunit PIG-U
PF09594	1	0	0	0	0	0	0	Glycosyltransferase family 87
PF01040	2	2	1	2	4	2	2	UbiA prenyltransferase family
PF00632	6	6	4	6	12	7	7	HECT-domain (ubiquitin-transferase)
PF06068	2	2	2	2	4	2	2	TIP49 P-loop domain
PF17856	2	2	1	2	4	2	2	TIP49 AAA-lid domain
PF16209	7	6	7	7	13	5	9	Phospholipid-translocating ATPase N-terminal
PF10275	1	1	1	1	2	1	1	Peptidase C65 Otubain
PF05622	1	0	0	1	0	1	1	HOOK protein coiled-coil region
PF19047	1	1	0	1	2	1	1	HOOK domain
PF05645	1	0	1	1	2	0	1	RNA polymerase III subunit RPC82
PF08221	1	1	0	1	2	0	1	RNA polymerase III subunit RPC82 helix-turn-helix domain
PF06017	5	1	1	2	6	5	2	Unconventional myosin tail, actin- and lipid-binding
PF08145	1	1	1	1	2	1	1	BOP1NT (NUC169) domain
PF03152	1	1	1	2	2	2	1	Ubiquitin fusion degradation protein UFD1
PF09416	1	1	0	1	2	1	1	RNA helicase (UPF2 interacting domain)
PF18141	1	1	0	1	2	1	1	RNA helicase UPF1, 1B domain
PF03144	14	13	11	12	15	6	11	Elongation factor Tu domain 2
PF14492	5	6	2	5	8	4	5	Elongation Factor G, domain III
PF00475	1	1	0	1	0	1	2	Imidazoleglycerol-phosphate dehydratase
PF16016	3	5	1	5	6	3	6	VAD1 Analog of StAR-related lipid transfer domain
PF16746	4	2	0	3	6	2	3	BAR domain of APPL family
PF10497	2	3	1	1	2	1	1	Zinc-finger domain of monoamine-oxidase A repressor R1
PF00534	5	9	4	6	21	9	6	Glycosyl transferases group 1
PF13524	2	2	0	1	0	0	2	Glycosyl transferases group 1
PF13692	5	10	4	7	18	7	8	Glycosyl transferases group 1
PF13878	1	1	1	1	2	1	1	zinc-finger of acetyl-transferase ESCO
PF13880	1	1	1	1	2	1	1	ESCO1/2 acetyl-transferase
PF09812	1	0	0	1	0	0	1	Mitochondrial ribosomal protein L28
PF04707	2	2	0	3	6	2	3	PRELI-like family
PF16282	1	0	1	1	2	1	1	SANT/Myb-like domain of DAMP1
PF13174	4	8	5	5	6	6	9	Tetratricopeptide repeat
PF00578	5	8	6	4	8	3	11	AhpC/TSA family
PF08534	5	6	5	4	7	3	9	Redoxin
PF10417	2	3	3	3	4	1	4	C-terminal domain of 1-Cys peroxiredoxin
PF14874	1	0	1	1	0	0	2	Flagellar-associated PapD-like
PF12542	1	1	1	1	2	1	1	Pre-mRNA splicing factor
PF13460	4	38	4	9	17	7	14	NAD(P)H-binding
PF12325	2	1	0	1	0	1	1	TATA element modulatory factor 1 TATA binding
PF12329	2	0	1	1	0	1	1	TATA element modulatory factor 1 DNA binding
PF12698	8	3	5	5	12	8	7	ABC-2 family transporter protein
PF07289	1	0	0	0	0	0	0	Bardet-Biedl syndrome 5 protein
PF09414	3	4	2	3	5	3	2	RNA ligase
PF06645	1	0	1	1	2	0	1	Microsomal signal peptidase 12 kDa subunit (SPC12)
PF00262	1	1	3	2	2	1	2	Calreticulin family
PF09329	1	1	0	1	2	0	1	Primase zinc finger
PF09332	1	0	0	0	0	0	0	Mcm10 replication factor
PF03029	3	4	5	2	4	3	3	Conserved hypothetical ATP binding protein
PF04281	1	1	1	1	2	1	1	Mitochondrial import receptor subunit Tom22
PF10189	1	0	0	0	2	1	1	Integrator complex subunit 3 N-terminal
PF04658	1	1	1	1	2	1	1	TAFII55 protein conserved region
PF08614	1	1	1	1	2	1	1	Autophagy protein 16 (ATG16)
PF03953	4	6	4	6	6	5	6	Tubulin C-terminal domain
PF00202	2	8	0	4	4	3	4	Aminotransferase class-III
PF01137	1	2	0	1	2	2	3	RNA 3'-terminal phosphate cyclase
PF05189	1	2	0	1	2	2	2	RNA 3'-terminal phosphate cyclase (RTC), insert domain
PF00788	4	1	2	4	14	4	6	Ras association (RalGDS/AF-6) domain
PF07035	1	0	1	0	2	1	1	Colon cancer-associated protein Mic1-like
PF00154	3	1	0	2	4	2	2	recA bacterial DNA recombination protein
PF06745	2	0	1	3	2	1	3	KaiC
PF08423	5	1	2	5	6	5	5	Rad51
PF13481	2	1	1	4	0	1	4	AAA domain
PF14520	1	3	2	3	2	1	4	Helix-hairpin-helix domain
PF03641	1	2	1	2	2	1	2	Possible lysine decarboxylase
PF18306	1	2	0	2	2	1	2	SLOG cluster4 family
PF10397	1	1	0	1	2	1	1	Adenylosuccinate lyase C-terminus
PF09377	1	1	1	1	2	1	1	SBDS protein, domain II
PF20268	1	1	1	1	2	1	1	SBDS protein, C-terminal domain
PF00266	6	10	4	5	10	4	6	Aminotransferase class-V
PF00282	2	8	3	4	6	2	4	Pyridoxal-dependent decarboxylase conserved domain
PF07575	1	0	0	1	0	1	1	Nup85 Nucleoporin
PF00899	8	8	6	8	16	8	9	ThiF family
PF14732	1	1	1	0	0	0	1	Ubiquitin/SUMO-activating enzyme ubiquitin-like domain
PF01472	2	3	2	5	6	3	4	PUA domain
PF17832	2	2	1	2	2	1	2	Pre-PUA-like domain
PF00651	4	19	4	6	2	5	11	BTB/POZ domain
PF04410	2	1	0	2	4	2	1	Gar1/Naf1 RNA binding region
PF00551	2	3	2	3	4	2	4	Formyl transferase
PF04847	1	1	0	0	2	1	1	Calcipressin
PF01781	1	1	0	1	2	1	1	Ribosomal L38e protein family
PF20180	1	0	0	1	2	1	1	Complex III assembly factor UQCC2/CBP6
PF00439	9	10	9	18	14	8	19	Bromodomain
PF05676	1	1	0	1	2	1	1	NADH-ubiquinone oxidoreductase B18 subunit (NDUFB7)
PF00233	4	4	5	8	6	4	8	3'5'-cyclic nucleotide phosphodiesterase
PF04137	1	1	1	1	2	1	1	Endoplasmic Reticulum Oxidoreductin 1 (ERO1)
PF08427	1	0	1	0	2	1	1	Armadillo-like helical domain-containing protein 3, C-terminal
PF00106	24	125	22	28	42	23	39	short chain dehydrogenase
PF08659	20	82	18	19	30	21	29	KR domain
PF13561	21	116	23	25	35	20	35	Enoyl-(Acyl carrier protein) reductase
PF00789	5	4	4	4	8	5	5	UBX domain
PF03009	1	4	3	4	4	2	4	Glycerophosphoryl diester phosphodiesterase family
PF00231	3	1	1	1	2	1	1	ATP synthase
PF08645	1	1	1	1	2	1	1	Polynucleotide kinase 3 phosphatase
PF02933	2	2	0	2	4	1	1	Cell division protein 48 (CDC48), domain 2
PF03259	2	1	1	3	2	0	3	Roadblock/LC7 domain
PF02671	1	2	1	1	2	2	2	Paired amphipathic helix repeat
PF08295	1	1	1	1	2	1	1	Sin3 family co-repressor
PF01479	3	4	1	3	8	4	4	S4 domain
PF16899	1	1	1	1	2	1	1	Cyclin C-terminal domain
PF02190	4	3	4	2	6	3	3	ATP-dependent protease La (LON) substrate-binding domain
PF05362	3	2	1	2	4	3	2	Lon protease (S16) C-terminal proteolytic domain
PF09734	2	1	0	1	2	1	1	RNA polymerase III transcription factor (TF)IIIC subunit HTH domain
PF17682	1	1	0	1	2	1	1	Tau95 Triple barrel domain
PF02569	1	1	1	1	2	1	1	Pantoate-beta-alanine ligase
PF04757	2	3	2	3	4	0	3	Pex2 / Pex12 amino terminal region
PF03810	8	9	4	11	14	8	10	Importin-beta N-terminal domain
PF08506	2	0	1	1	2	1	1	Cse1
PF00083	4	10	5	5	6	6	10	Sugar (and other) transporter
PF04614	1	1	1	1	2	1	1	Pex19 protein family
PF02338	3	4	1	1	9	2	1	OTU-like cysteine protease
PF00346	1	1	0	1	2	1	1	Respiratory-chain NADH dehydrogenase, 49 Kd subunit
PF00867	3	3	2	3	6	8	3	XPG I-region
PF00752	3	3	4	3	6	3	2	XPG N-terminal domain
PF01195	1	2	1	1	0	1	2	Peptidyl-tRNA hydrolase
PF01209	4	4	2	5	4	1	5	ubiE/COQ5 methyltransferase family
PF08242	7	23	5	14	23	8	18	Methyltransferase domain
PF13847	15	22	7	21	33	15	22	Methyltransferase domain
PF00160	12	14	12	15	14	12	18	Cyclophilin type peptidyl-prolyl cis-trans isomerase/CLD
PF03399	2	3	2	2	2	1	2	SAC3/GANP family
PF08652	1	1	0	1	2	1	1	RAI1 like PD-(D/E)XK nuclease
PF14539	1	0	0	0	2	1	0	Domain of unknown function (DUF4442)
PF04577	4	2	1	0	11	5	2	Glycosyltransferase 61
PF00130	8	7	4	8	16	6	10	Phorbol esters/diacylglycerol binding domain (C1 domain)
PF03725	3	3	3	4	2	2	5	3' exoribonuclease family, domain 2
PF00117	8	13	7	8	8	9	8	Glutamine amidotransferase class-I
PF00977	2	2	3	3	0	3	3	Histidine biosynthesis protein
PF03097	3	3	1	3	6	3	3	BRO1-like domain
PF01529	6	7	3	6	14	6	8	DHHC palmitoyltransferase
PF00111	3	2	2	3	4	3	2	2Fe-2S iron-sulfur cluster binding domain
PF13520	4	39	5	11	7	4	8	Amino acid permease
PF13906	1	0	0	1	2	1	1	C-terminus of AA_permease
PF00156	8	8	3	8	10	7	8	Phosphoribosyl transferase domain
PF00135	3	9	0	2	6	2	3	Carboxylesterase family
PF02548	1	1	0	1	2	1	1	Ketopantoate hydroxymethyltransferase
PF09335	2	1	1	3	2	4	2	SNARE associated Golgi protein
PF01871	1	1	0	1	2	1	1	AMMECR1
PF00484	1	5	1	3	2	1	2	Carbonic anhydrase
PF09324	2	2	1	2	4	2	3	Domain of unknown function (DUF1981)
PF12783	3	4	2	4	6	3	5	Guanine nucleotide exchange factor in Golgi transport N-terminal
PF16213	3	2	1	2	4	3	2	Dimerisation and cyclophilin-binding domain of Mon2
PF20252	2	2	1	2	4	2	3	BIG2 C-terminal domain
PF08766	4	2	2	6	4	3	8	DEK C terminal domain
PF00611	7	5	5	6	16	9	11	Fes/CIP4, and EFC/F-BAR homology domain
PF03901	3	3	2	1	8	3	2	Alg9-like mannosyltransferase family
PF00175	5	9	6	10	14	6	14	Oxidoreductase NAD-binding domain
PF00258	4	7	1	6	6	4	8	Flavodoxin
PF00667	3	7	0	5	6	3	6	FAD binding domain
PF08591	1	0	0	0	0	0	0	Ribonucleotide reductase inhibitor
PF08243	1	0	1	0	2	1	1	SPT2 chromatin protein
PF01814	1	14	0	1	4	2	5	Hemerythrin HHE cation binding domain
PF05843	1	1	0	2	2	1	1	Suppressor of forked protein (Suf)
PF03159	3	1	2	2	4	2	2	XRN 5'-3' exonuclease N-terminus
PF17846	1	0	1	2	4	2	2	Xrn1 helical domain
PF18129	1	0	1	1	0	1	1	Xrn1 SH3-like domain
PF18194	1	0	1	1	0	1	1	Exoribonuclease 1 Domain-3
PF18332	1	0	1	1	2	1	1	Exoribonuclease Xrn1 D1 domain
PF18334	1	0	1	1	0	1	1	Exoribonuclease Xrn1 D2/D3 domain
PF08583	2	2	2	2	2	1	1	Cytochrome c oxidase biogenesis protein Cmc1 like
PF01039	4	7	4	3	8	4	5	Carboxyl transferase domain
PF00464	2	2	1	2	4	2	2	Serine hydroxymethyltransferase
PF00889	1	1	1	0	2	1	1	Elongation factor TS
PF00206	2	4	1	3	4	3	4	Lyase
PF10415	1	2	0	1	2	1	2	Fumarase C C-terminus
PF00289	5	5	4	3	10	5	5	Biotin carboxylase, N-terminal domain
PF02785	5	5	3	2	10	5	5	Biotin carboxylase C-terminal domain
PF07478	6	10	4	6	14	9	8	D-ala D-ala ligase C-terminus
PF18140	1	1	1	1	2	1	1	Propionyl-coenzyme A carboxylase BT domain
PF07859	7	28	7	6	13	6	12	alpha/beta hydrolase fold
PF01008	4	6	1	4	8	3	5	Initiation factor 2 subunit family
PF00373	4	3	2	3	8	5	3	FERM central domain
PF01608	2	3	2	2	4	2	2	I/LWEQ domain
PF08913	1	0	1	1	0	0	1	Vinculin Binding Site
PF09141	1	1	1	1	2	1	1	Talin, middle domain
PF16511	1	1	1	2	2	2	2	N-terminal or F0 domain of Talin-head FERM
PF04597	2	1	1	1	2	1	1	Ribophorin I
PF04801	1	1	1	1	1	1	1	RPC5 protein
PF03463	2	2	1	2	4	2	2	eRF1 domain 1
PF03464	2	3	2	2	4	2	2	eRF1 domain 2
PF03465	2	2	1	2	4	2	2	eRF1 domain 3
PF03637	4	3	3	4	10	5	5	Mob1/phocein family
PF02840	1	1	1	1	2	1	1	Prp18 domain
PF08799	2	2	2	2	2	2	2	pre-mRNA processing factor 4 (PRP4) like
PF08082	1	1	1	1	2	1	1	PRO8NT (NUC069), PrP8 N-terminal domain
PF08083	1	1	1	1	2	1	1	PROCN (NUC071) domain
PF08084	1	1	1	1	2	1	1	PROCT (NUC072) domain
PF10596	1	1	0	0	2	1	1	U6-snRNA interacting domain of PrP8
PF10597	1	1	1	1	2	1	1	U5-snRNA binding site 2 of PrP8
PF10598	1	1	0	1	2	1	1	RNA recognition motif of the spliceosomal PrP8
PF12134	1	1	1	1	2	1	1	PRP8 domain IV core
PF07103	1	1	1	1	2	1	1	Protein of unknown function (DUF1365)
PF12465	1	1	1	1	2	1	1	Proteasome beta subunits C terminal
PF01267	1	1	1	1	2	1	1	F-actin capping protein alpha subunit
PF05493	1	1	0	1	2	1	1	ATP synthase subunit H
PF04603	1	1	1	1	2	1	1	Ran-interacting Mog1 protein
PF03874	2	2	1	2	4	1	2	RNA polymerase Rpb4
PF04042	3	4	3	3	6	3	3	DNA polymerase alpha/epsilon subunit B
PF08418	1	0	0	1	2	1	1	DNA polymerase alpha subunit B N-terminal
PF05977	1	0	0	0	0	0	0	Transmembrane secretion effector
PF12832	2	5	0	2	4	2	4	MFS_1 like family
PF04037	1	1	0	1	2	1	1	Domain of unknown function (DUF382)
PF04046	1	1	0	1	2	1	1	PSP
PF01545	4	6	2	6	10	4	7	Cation efflux family
PF04511	1	2	0	2	4	2	3	Der1-like family
PF00389	2	10	2	1	4	2	2	D-isomer specific 2-hydroxyacid dehydrogenase, catalytic domain
PF02826	3	15	4	3	4	3	2	D-isomer specific 2-hydroxyacid dehydrogenase, NAD binding domain
PF08154	2	2	1	2	4	2	2	NLE (NUC135) domain
PF00384	1	1	0	1	2	0	1	Molybdopterin oxidoreductase
PF09326	1	1	0	1	2	1	1	NADH-ubiquinone oxidoreductase subunit G, C-terminal
PF10469	1	2	0	0	2	0	1	AKAP7 2'5' RNA ligase-like domain
PF10588	1	1	0	1	2	1	1	NADH-ubiquinone oxidoreductase-G iron-sulfur binding region
PF13510	1	1	0	1	2	1	1	2Fe-2S iron-sulfur cluster binding domain
PF14138	1	1	0	1	2	1	1	Cytochrome c oxidase assembly protein COX16
PF05347	4	5	0	11	4	2	10	Complex 1 protein (LYR family)
PF02297	2	1	1	2	4	2	1	Cytochrome oxidase c subunit VIb
PF02128	2	1	4	5	5	2	3	Fungalysin metallopeptidase (M36)
PF07504	2	0	1	5	4	2	2	Fungalysin/Thermolysin Propeptide Motif
PF05064	1	1	1	1	2	1	1	Nsp1-like C-terminal region
PF07699	16	4	5	1	0	0	1	Tyrosine-protein kinase ephrin type A/B receptor-like
PF00398	2	1	1	1	4	2	1	Ribosomal RNA adenine dimethylase
PF10856	1	1	0	1	0	0	1	Protein of unknown function (DUF2678)
PF02270	1	0	1	1	2	1	1	TFIIF, beta subunit HTH domain
PF13193	3	40	7	11	12	5	14	AMP-binding enzyme C-terminal domain
PF00786	3	3	2	3	6	3	3	P21-Rho-binding domain
PF02666	2	3	1	3	2	2	2	Phosphatidylserine decarboxylase
PF00174	1	4	0	2	4	1	4	Oxidoreductase molybdopterin binding domain
PF03404	1	3	1	2	4	1	4	Mo-co oxidoreductase dimerisation domain
PF04050	1	1	1	1	2	1	1	Up-frameshift suppressor 2
PF06588	1	0	1	1	2	1	1	Muskelin N-terminus
PF05327	1	1	1	1	2	1	1	RNA polymerase I specific transcription initiation factor RRN3
PF01749	1	1	1	1	2	1	1	Importin beta binding domain
PF02985	2	9	4	6	14	4	9	HEAT repeat
PF03130	2	1	0	2	2	1	1	PBS lyase HEAT-like repeat
PF13513	3	6	4	5	9	3	5	HEAT-like repeat
PF13646	6	11	6	8	18	7	9	HEAT repeats
PF16186	1	1	1	1	2	1	1	Atypical Arm repeat
PF01652	4	2	2	3	6	3	2	Eukaryotic initiation factor 4E
PF00137	4	3	4	3	6	3	3	ATP synthase subunit C
PF00685	4	0	0	0	2	4	0	Sulfotransferase domain
PF00795	3	5	1	2	4	3	3	Carbon-nitrogen hydrolase
PF08543	1	1	1	2	2	1	2	Phosphomethylpyrimidine kinase
PF01167	1	1	0	2	4	2	2	Tub family
PF12710	1	6	2	2	3	1	6	haloacid dehalogenase-like hydrolase
PF13740	1	1	1	1	0	0	1	ACT domain
PF02817	2	2	2	2	6	3	3	e3 binding domain
PF13855	12	25	18	20	32	15	28	Leucine rich repeat
PF04057	1	1	0	1	2	1	1	Replication factor-A protein 1, N-terminal domain
PF01336	5	5	4	6	6	6	7	OB-fold nucleic acid binding domain
PF08646	1	1	1	1	3	1	1	Replication factor-A C terminal domain
PF16900	1	1	1	1	2	1	1	Replication protein A OB domain
PF01027	2	3	2	1	2	1	2	Inhibitor of apoptosis-promoting Bax1
PF11831	1	1	0	1	0	1	1	pre-mRNA splicing factor component
PF13921	9	6	9	4	17	9	13	Myb-like DNA-binding domain
PF07202	1	1	1	0	0	1	1	T-complex protein 10 C-terminus
PF00265	2	0	0	0	2	1	0	Thymidine kinase
PF01694	5	5	1	4	16	6	9	Rhomboid family
PF08355	1	1	1	1	2	1	1	EF hand associated
PF08356	1	1	1	1	2	1	1	EF hand associated
PF14931	1	0	1	1	0	1	1	Intraflagellar transport complex B, subunit 20
PF00298	3	2	1	2	4	2	2	Ribosomal protein L11, RNA binding domain
PF03946	3	2	1	2	4	2	2	Ribosomal protein L11, N-terminal domain
PF03234	1	0	0	1	2	1	1	Cdc37 N terminal kinase binding
PF08564	1	0	0	1	2	1	1	Cdc37 C terminal domain
PF08565	1	0	0	1	3	1	1	Cdc37 Hsp90 binding domain
PF01118	3	2	2	2	2	2	2	Semialdehyde dehydrogenase, NAD binding domain
PF02774	1	1	2	2	2	1	1	Semialdehyde dehydrogenase, dimerisation domain
PF13640	3	8	4	3	6	6	5	2OG-Fe(II) oxygenase superfamily
PF04420	1	0	1	0	2	1	1	CHD5-like protein
PF16891	2	3	2	2	4	1	2	Serine-threonine protein phosphatase N-terminal domain
PF01866	1	2	1	2	4	2	2	Putative diphthamide synthesis protein
PF06961	1	0	0	1	1	1	1	Protein of unknown function (DUF1294)
PF00505	2	16	13	7	10	5	15	HMG (high mobility group) box
PF09011	4	11	9	6	11	4	9	HMG-box domain
PF00616	5	2	1	3	12	4	3	GTPase-activator protein for Ras-like GTPase
PF15249	1	0	1	0	2	1	1	Conserved region of unknown function on GLTSCR protein
PF01119	3	2	1	2	6	2	3	DNA mismatch repair protein, C-terminal domain
PF04588	1	1	1	2	2	1	1	Hypoxia induced protein conserved region
PF08676	1	1	1	1	2	1	1	MutL C terminal dimerisation domain
PF13589	6	7	4	5	8	5	5	Histidine kinase-, DNA gyrase B-, and HSP90-like ATPase
PF04433	3	4	4	5	3	2	6	SWIRM domain
PF00411	2	2	1	3	4	1	2	Ribosomal protein S11
PF01150	2	1	1	2	4	2	1	GDA1/CD39 (nucleoside phosphatase) family
PF10338	1	1	1	1	2	1	1	Protein of unknown function (DUF2423)
PF00903	2	14	2	2	4	3	6	Glyoxalase/Bleomycin resistance protein/Dioxygenase superfamily
PF13669	1	2	0	1	2	2	2	Glyoxalase/Bleomycin resistance protein/Dioxygenase superfamily
PF10516	1	1	0	0	2	1	0	SHNi-TPR
PF01851	2	2	2	2	4	2	2	Proteasome/cyclosome repeat
PF18004	1	1	0	1	2	1	1	26S proteasome regulatory subunit RPN2 C-terminal domain
PF19036	1	1	1	1	2	1	1	First Longin domain of FUZ, MON1 and HPS1
PF19037	1	1	1	1	2	1	1	Second Longin domain of FUZ, MON1 and HPS1
PF19038	1	0	1	1	2	1	1	Third Longin domain of FUZ, MON1 and HPS1
PF01762	1	0	1	2	2	1	2	Galactosyltransferase
PF04161	1	0	1	0	2	1	0	Arv1-like family
PF03095	2	2	1	2	4	2	2	Phosphotyrosyl phosphate activator (PTPA) protein
PF10551	1	0	0	0	6	5	0	MULE transposase domain
PF01250	1	1	1	1	2	0	1	Ribosomal protein S6
PF01619	1	2	1	1	2	1	1	Proline dehydrogenase
PF00735	3	6	5	9	10	5	10	Septin
PF00326	6	8	4	11	12	6	16	Prolyl oligopeptidase family
PF04000	2	1	1	3	2	2	4	Sas10/Utp3/C1D family
PF09368	1	1	0	1	2	1	1	Sas10 C-terminal domain
PF02586	1	1	0	1	2	1	1	SOS response associated peptidase (SRAP)
PF13243	1	1	0	1	2	1	1	Squalene-hopene cyclase C-terminal domain
PF13249	1	1	1	1	2	1	1	Squalene-hopene cyclase N-terminal domain
PF08718	1	2	0	1	2	1	1	Glycolipid transfer protein (GLTP)
PF04564	4	5	0	3	7	3	6	U-box domain
PF08606	1	1	1	1	0	1	1	Prp19/Pso4-like
PF05205	1	0	0	0	0	1	0	COMPASS (Complex proteins associated with Set1p) component shg1
PF00620	11	9	6	13	30	17	21	RhoGAP domain
PF14630	1	1	0	1	2	1	1	Origin recognition complex (ORC) subunit 5 C-terminus
PF05648	1	6	2	3	6	3	3	Peroxisomal biogenesis factor 11 (PEX11)
PF04699	1	1	0	1	2	1	1	ARP2/3 complex 16 kDa subunit (p16-Arc)
PF00573	3	2	2	2	4	2	2	Ribosomal protein L4/L1 family
PF14374	1	1	1	1	2	1	1	60S ribosomal protein L4 C-terminal domain
PF13904	1	0	0	0	0	0	1	Coiled-coil domain-containing protein 3
PF06417	1	1	0	1	2	1	1	Protein of unknown function (DUF1077)
PF01569	5	6	3	9	7	3	9	PAP2 superfamily
PF01293	1	0	2	2	2	1	1	Phosphoenolpyruvate carboxykinase
PF02223	1	1	1	1	2	1	1	Thymidylate kinase
PF00185	2	1	0	2	2	2	2	Aspartate/ornithine carbamoyltransferase, Asp/Orn binding domain
PF02729	2	1	0	2	2	2	2	Aspartate/ornithine carbamoyltransferase, carbamoyl-P binding domain
PF10167	1	1	0	0	1	1	0	BLOC-1-related complex sub-unit 8
PF00378	6	36	5	7	12	7	11	Enoyl-CoA hydratase/isomerase
PF05368	3	30	5	2	12	6	7	NmrA-like family
PF03828	3	1	4	4	4	2	5	Cid1 family poly A polymerase
PF10508	1	0	1	1	2	1	1	Proteasome non-ATPase 26S subunit
PF00850	3	7	5	7	8	4	9	Histone deacetylase domain
PF02141	3	1	0	1	4	3	1	DENN (AEX-3) domain
PF03456	3	1	0	1	4	3	1	uDENN domain
PF13821	1	1	1	1	2	1	1	Domain of unknown function (DUF4187)
PF06398	2	1	0	2	2	1	2	Integral peroxisomal membrane peroxin
PF12513	1	0	0	1	2	0	1	Mitochondrial degradasome RNA helicase subunit C terminal
PF18147	1	1	0	1	0	0	1	Suv3 C-terminal domain 1
PF08172	1	1	0	1	0	0	1	CASP C terminal
PF03134	4	2	3	6	6	4	7	TB2/DP1, HVA22 family
PF03016	4	3	1	0	4	1	0	Exostosin family
PF00988	2	1	1	2	2	2	2	Carbamoyl-phosphate synthase small chain, CPSase domain
PF02142	1	1	1	2	4	2	2	MGS-like domain
PF02787	2	2	1	2	2	2	2	Carbamoyl-phosphate synthetase large chain, oligomerisation domain
PF16575	2	2	1	2	4	2	2	mRNA cleavage and polyadenylation factor CLP1 P-loop
PF00027	4	12	11	12	6	4	19	Cyclic nucleotide-binding domain
PF00022	10	8	8	11	18	9	10	Actin
PF16679	1	0	0	1	2	1	1	DNA replication factor Cdt1 C-terminal domain
PF00241	6	7	0	4	20	9	6	Cofilin/tropomyosin-type actin-binding protein
PF07985	1	1	1	1	0	2	1	SRR1 domain
PF01778	2	1	1	2	2	1	2	Ribosomal L28e protein family
PF04874	1	1	0	1	2	1	1	Mak16 protein C-terminal region
PF04547	2	2	1	2	4	2	2	Calcium-activated chloride channel
PF00542	3	1	1	1	2	1	1	Ribosomal protein L7/L12 C-terminal domain
PF16320	3	1	0	1	2	1	1	Ribosomal protein L7/L12 dimerisation domain
PF02115	1	1	1	1	2	2	1	RHO protein GDP dissociation inhibitor
PF04065	1	1	1	1	2	0	1	Not1 N-terminal domain, CCR4-Not complex component
PF04153	2	2	1	2	4	2	2	NOT2 / NOT3 / NOT5 family
PF14738	1	1	0	1	0	0	1	Cilia- and flagella-associated protein 91
PF01012	2	2	1	2	4	2	2	Electron transfer flavoprotein domain
PF10209	1	1	0	0	0	1	0	Uncharacterized conserved protein (DUF2340)
PF08628	2	2	4	1	4	2	5	Sorting nexin C terminal
PF01285	2	0	0	0	2	2	0	TEA/ATTS domain
PF12780	5	10	10	11	2	1	12	P-loop containing dynein motor region D4
PF01168	1	3	0	2	2	1	2	Alanine racemase, N-terminal domain
PF01170	3	2	0	1	4	1	1	Putative RNA methylase family UPF0020
PF03291	1	1	2	1	2	1	1	mRNA capping enzyme
PF11069	1	1	0	1	0	0	1	Cilia- and flagella-associated protein 298
PF01833	2	3	8	2	0	2	2	IPT/TIG domain
PF17963	2	1	0	0	2	2	0	Bacterial Ig domain
PF03062	3	7	1	5	13	5	6	MBOAT, membrane-bound O-acyltransferase family
PF00679	8	7	4	7	12	6	7	Elongation factor G C-terminus
PF03764	5	4	2	4	6	3	3	Elongation factor G, domain IV
PF16004	1	1	1	1	0	1	1	116 kDa U5 small nuclear ribonucleoprotein component N-terminus
PF08544	2	2	2	2	6	2	4	GHMP kinases C terminal
PF12799	6	10	9	11	16	9	12	Leucine Rich repeats (2 copies)
PF14580	6	5	9	9	3	2	13	Leucine-rich repeat
PF10188	1	0	0	0	0	0	0	Organic solute transport protein 1
PF00351	1	1	0	1	2	1	1	Biopterin-dependent aromatic amino acid hydroxylase
PF00046	2	8	8	5	10	3	18	Homeodomain
PF01221	2	2	0	3	2	1	2	Dynein light chain type 1
PF00254	4	6	5	7	9	3	7	FKBP-type peptidyl-prolyl cis-trans isomerase
PF17800	1	1	0	1	2	1	1	Nucleoplasmin-like domain
PF00832	1	1	0	1	2	1	1	Ribosomal L39 protein
PF00098	10	16	5	13	11	9	10	Zinc knuckle
PF00956	2	2	0	1	2	1	1	Nucleosome assembly protein (NAP)
PF01125	1	1	1	1	2	1	1	G10 protein
PF04515	7	3	1	4	7	5	5	Plasma-membrane choline transporter
PF02347	1	1	1	1	2	1	1	Glycine cleavage system P-protein
PF01501	2	4	1	1	6	4	3	Glycosyl transferase family 8
PF00334	2	5	1	4	4	2	6	Nucleoside diphosphate kinase
PF00793	2	2	1	2	4	2	2	DAHP synthetase I family
PF10230	1	1	1	0	2	1	1	Lipid-droplet associated hydrolase
PF00240	11	22	15	21	28	15	25	Ubiquitin family
PF09280	1	1	0	1	2	2	1	XPC-binding domain
PF11976	4	13	8	12	20	7	13	Ubiquitin-2 like Rad60 SUMO-like
PF01257	1	1	0	1	2	1	1	Thioredoxin-like [2Fe-2S] ferredoxin
PF13555	1	1	2	1	2	1	1	P-loop containing region of AAA domain
PF04884	2	3	1	1	4	3	2	Vitamin B6 photo-protection and homoeostasis
PF04909	2	7	2	0	2	1	1	Amidohydrolase
PF15158	1	0	0	0	0	0	0	Domain of unknown function (DUF4579)
PF09802	1	0	0	1	2	1	1	Preprotein translocase subunit Sec66
PF09735	1	0	1	1	2	1	1	Nck-associated protein 1
PF00628	12	13	6	10	14	7	21	PHD-finger
PF00855	2	1	1	0	4	2	3	PWWP domain
PF10513	2	2	1	2	4	1	2	Enhancer of polycomb-like
PF13831	1	2	1	2	4	1	5	PHD-finger
PF13832	2	3	2	4	6	3	7	PHD-zinc-finger like domain
PF01663	2	2	2	1	2	3	3	Type I phosphodiesterase / nucleotide pyrophosphatase
PF07748	2	1	1	1	3	2	1	Glycosyl hydrolases family 38 C-terminal domain
PF09261	2	1	1	1	4	3	1	Alpha mannosidase middle domain
PF17677	1	1	1	1	2	1	1	Glycosyl hydrolases family 38 C-terminal beta sandwich domain
PF00333	2	2	0	2	4	2	3	Ribosomal protein S5, N-terminal domain
PF03719	2	2	1	2	4	2	3	Ribosomal protein S5, C-terminal domain
PF07716	8	12	0	6	12	7	16	Basic region leucine zipper
PF01872	2	2	1	1	0	2	2	RibD C-terminal domain
PF04072	2	2	0	1	4	2	1	Leucine carboxyl methyltransferase
PF08647	1	1	0	2	0	0	2	BRE1 E3 ubiquitin ligase
PF02517	1	1	1	0	2	0	1	Type II CAAX prenyl endopeptidase Rce1-like
PF00070	8	20	8	12	12	7	13	Pyridine nucleotide-disulphide oxidoreductase
PF07992	11	34	13	15	20	11	20	Pyridine nucleotide-disulphide oxidoreductase
PF08449	4	5	1	6	8	7	7	UAA transporter family
PF00133	5	2	1	2	6	4	2	tRNA synthetases class I (I, L, M and V)
PF08264	6	3	2	4	8	5	3	Anticodon-binding domain of tRNA ligase
PF19302	1	1	1	1	2	1	1	Domain of unknown function (DUF5915)
PF13934	1	0	0	0	0	0	1	Nuclear pore complex assembly
PF15149	1	1	0	0	0	0	0	Cation channel sperm-associated protein subunit beta protein family
PF07933	1	1	0	1	2	1	1	Protein of unknown function (DUF1681)
PF10253	1	1	0	0	1	0	1	Mitotic checkpoint regulator, MAD2B-interacting
PF03969	1	3	2	2	2	1	2	AFG1-like ATPase
PF01111	2	2	0	0	4	1	2	Cyclin-dependent kinase regulatory subunit
PF00245	1	2	1	1	4	2	3	Alkaline phosphatase
PF11987	2	2	2	2	4	2	2	Translation-initiation factor 2
PF12775	5	9	10	11	2	1	14	P-loop containing dynein motor region
PF17852	4	9	9	10	2	1	13	Dynein heavy chain AAA lid domain
PF01433	4	4	3	5	8	3	3	Peptidase family M1 domain
PF09127	1	1	0	1	2	1	1	Leukotriene A4 hydrolase, C-terminal
PF17900	3	3	4	4	9	3	3	Peptidase M1 N-terminal domain
PF01174	1	1	1	1	2	2	2	SNO glutamine amidotransferase family
PF02269	2	1	2	2	2	2	2	Transcription initiation factor IID, 18kD subunit
PF03849	1	1	0	1	2	1	1	Transcription factor Tfb2
PF10251	1	1	0	1	1	1	0	Presenilin enhancer-2 subunit of gamma secretase
PF18307	1	1	0	1	2	1	1	Transcription factor Tfb2 (p52) C-terminal domain
PF00828	2	2	2	2	4	2	2	Ribosomal proteins 50S-L15, 50S-L18e, 60S-L27A
PF04718	1	1	0	1	2	1	1	Mitochondrial ATP synthase g subunit
PF15458	1	1	0	1	0	0	1	Nineteen complex-related protein 2
PF10181	1	1	0	1	0	1	1	GPI-GlcNAc transferase complex, PIG-H component
PF00355	4	9	0	5	6	2	9	Rieske [2Fe-2S] domain
PF13023	1	1	0	1	2	1	1	HD domain
PF05615	1	1	0	1	2	1	1	Tho complex subunit 7
PF00447	3	3	5	5	6	5	6	HSF-type DNA-binding
PF08156	2	2	1	2	4	2	2	NOP5NT (NUC127) domain
PF17010	5	1	2	3	4	3	4	Domain of unknown function (DUF5092)
PF01576	1	1	0	1	2	1	1	Myosin tail
PF02736	1	1	1	1	2	1	1	Myosin N-terminal SH3-like domain
PF05185	1	1	1	1	4	1	1	PRMT5 arginine-N-methyltransferase
PF14728	1	0	0	0	0	0	0	PTHB1 C-terminus
PF17285	1	1	1	1	0	1	1	PRMT5 TIM barrel domain
PF17286	1	1	1	1	2	1	1	PRMT5 oligomerisation domain
PF00784	5	2	1	2	8	6	2	MyTH4 domain
PF13492	1	0	1	2	2	1	3	GAF domain
PF16697	1	0	1	2	4	1	3	Inner membrane component of T3SS, cytoplasmic domain
PF01513	1	2	1	4	3	1	4	ATP-NAD kinase N-terminal domain
PF10354	2	2	2	3	4	2	4	rRNA (uridine-N3-)-methyltransferase BTM5-like
PF04099	2	2	0	2	4	3	2	Sybindin-like family
PF02330	1	1	1	1	2	1	2	Mitochondrial glycoprotein
PF02926	1	1	0	1	0	1	1	THUMP domain
PF00344	1	1	0	1	2	1	1	SecY
PF10559	1	1	0	1	2	1	1	Plug domain of Sec61p
PF13870	2	2	0	2	0	0	2	Domain of unknown function (DUF4201)
PF05856	1	1	0	1	2	1	1	ARP2/3 complex 20 kDa subunit (ARPC4)
PF00538	2	3	3	0	4	1	2	linker histone H1 and H5 family
PF02065	1	0	0	0	2	1	0	Melibiase
PF16874	1	0	0	0	2	1	0	Glycosyl hydrolase family 36 C-terminal domain
PF16875	1	0	0	0	2	1	0	Glycosyl hydrolase family 36 N-terminal domain
PF09439	10	10	7	10	14	10	17	Signal recognition particle receptor beta subunit
PF00320	5	14	12	10	22	8	21	GATA zinc finger
PF08550	3	2	1	3	2	3	4	Fungal protein of unknown function (DUF1752)
PF08574	1	1	0	0	2	1	1	Transcription factor Iwr1
PF00382	2	3	2	2	4	2	2	Transcription factor TFIIB repeat
PF08271	2	1	0	1	4	2	1	TFIIB zinc-binding
PF01139	3	0	0	0	0	0	0	tRNA-splicing ligase RtcB
PF02656	1	4	1	3	4	3	2	Domain of unknown function (DUF202)
PF03587	1	1	1	1	2	1	1	EMG1/NEP1 methyltransferase
PF16187	1	3	1	2	2	1	1	Middle or third domain of peptidase_M16
PF19422	1	1	0	0	0	0	0	Ariadne domain
PF03943	1	1	0	1	2	0	1	TAP C-terminal domain
PF04098	1	1	1	1	2	1	2	Rad52/22 family double-strand break repair protein
PF00080	2	2	1	3	2	1	4	Copper/zinc superoxide dismutase (SODC)
PF16922	1	1	1	1	2	1	1	DNA replication complex GINS protein SLD5 C-terminus
PF07923	1	1	0	1	2	1	1	N1221-like protein
PF05496	2	2	1	3	2	2	4	Holliday junction DNA helicase RuvB P-loop domain
PF10604	1	1	1	0	2	0	1	Polyketide cyclase / dehydrase and lipid transport
PF08327	1	1	1	1	2	1	2	Activator of Hsp90 ATPase homolog 1-like protein
PF09229	1	1	1	1	2	1	1	Activator of Hsp90 ATPase, N-terminal
PF08285	1	1	0	1	2	1	0	Dolichol-phosphate mannosyltransferase subunit 3 (DPM3)
PF07160	1	1	1	1	0	2	1	Spindle and kinetochore-associated protein 1
PF10558	1	0	0	0	0	0	0	Mitochondrial 18 KDa protein (MTP18)
PF01846	1	2	1	2	3	2	2	FF domain
PF01328	1	0	0	0	0	2	4	Peroxidase, family 2
PF01205	1	1	1	2	2	1	2	Uncharacterized protein family UPF0029
PF05508	1	0	0	1	0	1	1	RanGTP-binding protein
PF07264	1	2	0	3	2	1	3	Etoposide-induced protein 2.4 (EI24)
PF07780	1	1	1	1	2	1	1	Spb1 C-terminal domain
PF11861	1	1	0	1	2	1	1	Domain of unknown function (DUF3381)
PF00852	1	1	0	0	6	2	0	Glycosyltransferase family 10 (fucosyltransferase) C-term
PF11708	1	1	1	1	2	1	1	Pre-mRNA splicing Prp18-interacting factor
PF08236	1	1	0	1	2	1	1	SRI (Set2 Rpb1 interacting) domain
PF17907	2	1	1	2	4	2	3	AWS domain
PF10409	2	0	1	0	2	2	1	C2 domain of PTEN tumour-suppressor protein
PF00089	11	16	0	2	6	4	3	Trypsin
PF10332	1	1	1	0	0	0	0	Protein of unknown function (DUF2418)
PF03114	4	6	5	6	10	5	5	BAR domain
PF10455	1	1	1	1	2	1	1	Bin/amphiphysin/Rvs domain for vesicular trafficking
PF01746	1	1	0	1	2	1	1	tRNA (Guanine-1)-methyltransferase
PF08190	2	1	1	3	0	1	3	PIH1 N-terminal domain
PF01920	3	4	1	4	8	4	6	Prefoldin subunit
PF03328	1	3	0	1	2	1	1	HpcH/HpaI aldolase/citrate lyase family
PF05241	2	3	1	1	2	2	2	EXPERA (EXPanded EBP superfamily)
PF06522	1	2	4	2	0	0	4	NADH-ubiquinone reductase complex 1 MLRQ subunit
PF07766	1	2	0	2	2	1	3	LETM1-like, RBD
PF02265	1	1	3	2	2	1	2	S1/P1 Nuclease
PF03381	1	1	2	2	2	1	2	LEM3 (ligand-effect modulator 3) family / CDC50 family
PF01266	4	13	2	4	9	5	8	FAD dependent oxidoreductase
PF03931	2	4	2	3	6	2	3	Skp1 family, tetramerisation domain
PF03982	1	1	0	3	2	1	6	Diacylglycerol acyltransferase
PF07002	2	4	0	1	0	3	1	Copine
PF05216	1	1	0	1	0	1	0	UNC-50 family
PF13019	1	0	0	1	1	1	1	Silencing defective 2 N-terminal ubiquitin domain
PF04199	1	6	0	0	0	1	0	Putative cyclase
PF01265	3	1	1	2	4	2	2	Cytochrome c/c1 heme lyase
PF02182	1	2	2	1	0	0	1	SAD/SRA domain
PF12148	2	0	0	0	0	0	0	Tandem tudor domain within UHRF1
PF00487	2	13	3	8	9	5	7	Fatty acid desaturase
PF08557	1	2	0	1	2	1	1	Sphingolipid Delta4-desaturase (DES)
PF00999	3	6	3	5	8	3	5	Sodium/hydrogen exchanger family
PF00564	4	9	7	3	0	6	7	PB1 domain
PF01087	1	1	1	0	2	1	2	Galactose-1-phosphate uridyl transferase, N-terminal domain
PF02744	1	1	1	0	2	1	2	Galactose-1-phosphate uridyl transferase, C-terminal domain
PF09809	1	1	0	1	0	0	1	Mitochondrial ribosomal protein L27
PF09424	1	1	1	1	2	1	1	Yqey-like protein
PF06916	1	1	0	2	2	1	0	FAM210A/B-like domain
PF18826	1	1	1	1	2	1	1	Bacteroidetes VLRF1 release factor
PF08577	1	1	1	1	2	1	2	PI31 proteasome regulator
PF04034	1	1	1	2	2	1	1	Ribosome biogenesis protein, C-terminal
PF01068	2	4	4	6	6	1	6	ATP dependent DNA ligase domain
PF04675	2	3	1	3	4	1	3	DNA ligase N terminus
PF04679	2	3	2	3	4	1	3	ATP dependent DNA ligase C terminal region
PF00253	1	1	0	2	4	2	2	Ribosomal protein S14p/S29e
PF00328	2	4	2	3	3	2	8	Histidine phosphatase superfamily (branch 2)
PF03208	1	1	1	1	2	1	1	PRA1 family protein
PF01699	5	4	1	2	10	6	3	Sodium/calcium exchanger protein
PF16092	1	0	0	1	0	0	1	Cilia- and flagella-associated protein 61, N-terminal domain
PF02845	3	4	2	5	8	3	6	CUE domain
PF08590	2	1	1	3	0	1	2	Domain of unknown function (DUF1771)
PF12246	1	0	0	0	0	1	0	Temperature dependent protein affecting M2 dsRNA replication
PF12247	1	0	0	0	0	1	0	Temperature dependent protein affecting M2 dsRNA replication
PF05649	12	3	0	3	0	4	2	Peptidase family M13
PF00637	4	2	3	4	6	3	5	Region in Clathrin and VPS
PF01394	1	1	1	1	2	1	1	Clathrin propeller repeat
PF09268	1	1	1	1	2	1	1	Clathrin, heavy-chain linker
PF13838	1	1	1	1	2	1	1	Clathrin-H-link
PF01088	2	3	1	2	2	2	2	Ubiquitin carboxyl-terminal hydrolase, family 1
PF18031	1	2	1	1	0	0	1	Ubiquitin carboxyl-terminal hydrolases
PF16413	1	1	1	1	2	0	1	DNA mismatch repair protein Mlh1 C-terminus
PF10568	3	2	1	3	4	2	4	Outer mitochondrial membrane transport complex protein
PF17172	3	4	1	4	2	2	4	Glutathione S-transferase N-terminal domain
PF01655	1	1	0	1	2	1	1	Ribosomal protein L32
PF04427	5	5	2	5	10	5	5	Brix domain
PF01687	1	1	1	1	2	1	1	Riboflavin kinase
PF00753	5	8	2	4	10	6	8	Metallo-beta-lactamase superfamily
PF07521	2	2	2	4	4	3	3	Zn-dependent metallo-hydrolase RNA specificity domain
PF10996	3	2	1	3	4	3	3	Beta-Casp domain
PF11718	1	0	0	1	2	1	1	Pre-mRNA 3'-end-processing endonuclease polyadenylation factor C-term
PF05328	1	1	1	1	2	1	2	CybS, succinate dehydrogenase cytochrome B small subunit
PF03416	1	1	1	1	2	1	1	Peptidase family C54
PF03162	4	5	1	5	0	5	6	Tyrosine phosphatase family
PF16450	5	5	4	5	10	5	5	Proteasomal ATPase OB C-terminal domain
PF00281	1	1	0	1	2	1	1	Ribosomal protein L5
PF00673	2	2	0	2	2	2	2	ribosomal L5P family C-terminus
PF06011	2	0	2	1	0	2	1	Transient receptor potential (TRP) ion channel
PF02544	3	2	0	1	5	5	4	3-oxo-5-alpha-steroid 4-dehydrogenase
PF00238	2	2	1	2	4	2	2	Ribosomal protein L14p/L23e
PF10495	1	0	1	0	0	1	1	Pericentrin-AKAP-450 domain of centrosomal targeting protein
PF08553	1	1	1	1	2	1	1	VID27 C-terminal WD40-like domain
PF17747	1	1	1	1	2	1	1	VID27 PH-like domain
PF17748	1	1	1	1	0	0	1	VID27 N-terminal region
PF04666	1	0	0	0	2	1	0	N-Acetylglucosaminyltransferase-IV (GnT-IV) conserved region
PF00916	3	7	1	4	6	4	5	Sulfate permease family
PF01740	1	5	1	4	4	3	5	STAS domain
PF09725	1	1	1	1	2	1	1	Folate-sensitive fragile site protein Fra10Ac1
PF01189	4	4	3	5	7	5	7	16S rRNA methyltransferase RsmB/F
PF12070	1	1	1	1	2	1	1	Protein SCAI
PF01106	1	1	0	1	2	1	1	NifU-like domain
PF08712	1	1	0	1	2	1	1	Scaffold protein Nfu/NifU N terminal
PF04442	1	1	1	1	2	1	1	Cytochrome c oxidase assembly protein CtaG/Cox11
PF01470	1	0	0	0	1	1	0	Pyroglutamyl peptidase
PF02537	2	1	1	0	2	1	1	CrcB-like protein, Camphor Resistance (CrcB)
PF14551	5	6	5	6	12	6	6	MCM N-terminal domain
PF18263	1	1	0	1	2	1	1	MCM6 C-terminal winged-helix domain
PF10785	1	1	0	1	2	1	1	NADH-ubiquinone oxidoreductase complex I, 21 kDa subunit
PF00749	3	3	1	3	6	2	4	tRNA synthetases class I (E and Q), catalytic domain
PF03950	2	2	2	2	4	2	2	tRNA synthetases class I (E and Q), anti-codon binding domain
PF04557	1	1	1	1	2	1	1	Glutaminyl-tRNA synthetase, non-specific RNA binding region part 2
PF04558	1	1	1	1	2	1	1	Glutaminyl-tRNA synthetase, non-specific RNA binding region part 1
PF01825	2	0	0	1	0	1	1	GPCR proteolysis site, GPS, motif
PF10111	3	1	1	0	6	2	0	Glycosyltransferase like family 2
PF00044	1	3	1	2	2	1	2	Glyceraldehyde 3-phosphate dehydrogenase, NAD binding domain
PF02800	1	3	1	2	2	1	2	Glyceraldehyde 3-phosphate dehydrogenase, C-terminal domain
PF05033	1	1	1	0	0	0	4	Pre-SET motif
PF01431	10	3	0	3	0	4	2	Peptidase family M13
PF00756	1	2	1	1	0	1	3	Putative esterase
PF06423	1	0	1	1	2	1	1	GWT1
PF00150	1	7	0	3	8	6	6	Cellulase (glycosyl hydrolase family 5)
PF06772	2	2	1	0	2	0	0	Bacterial low temperature requirement A protein (LtrA)
PF01738	5	10	4	4	4	1	7	Dienelactone hydrolase family
PF09668	1	0	0	1	4	2	1	Aspartyl protease
PF13975	2	0	1	2	10	4	1	gag-polyprotein putative aspartyl protease
PF00562	5	3	2	3	6	3	4	RNA polymerase Rpb2, domain 6
PF04560	5	3	1	3	6	3	3	RNA polymerase Rpb2, domain 7
PF04561	3	3	2	3	6	3	4	RNA polymerase Rpb2, domain 2
PF04563	4	3	2	3	6	2	4	RNA polymerase beta subunit
PF04565	4	3	1	3	6	3	4	RNA polymerase Rpb2, domain 3
PF04566	2	2	0	2	4	2	2	RNA polymerase Rpb2, domain 4
PF04567	2	2	0	2	4	1	1	RNA polymerase Rpb2, domain 5
PF00885	1	1	2	1	2	1	1	6,7-dimethyl-8-ribityllumazine synthase
PF12317	1	1	1	2	0	1	3	Intraflagellar transport complex B protein 46 C terminal
PF01680	1	1	0	1	2	1	1	SOR/SNZ family
PF06395	1	0	0	2	4	2	1	CDC24 Calponin
PF15411	1	0	1	1	2	1	1	Pleckstrin homology domain
PF07574	1	1	0	1	2	1	1	Nse1 non-SMC component of SMC5-6 complex
PF12767	1	0	1	1	0	1	1	Transcriptional regulator of RNA polII, SAGA, subunit
PF02114	1	1	1	2	5	0	3	Phosducin
PF01180	1	1	0	1	2	1	1	Dihydroorotate dehydrogenase
PF02200	2	0	2	1	2	2	1	STE like transcription factor
PF08729	1	1	0	0	0	1	0	HPC2 and ubinuclein domain
PF07942	1	2	1	1	0	1	1	Carnosine N-methyltransferase
PF00416	2	2	2	3	4	2	2	Ribosomal protein S13/S18
PF02291	1	1	0	1	2	1	1	Transcription initiation factor IID, 31kD subunit
PF15630	1	1	0	0	0	1	1	CENP-S protein
PF10159	1	1	0	1	2	1	1	Multiple myeloma tumor-associated
PF04683	1	1	0	1	2	1	1	Proteasome complex subunit Rpn13 ubiquitin receptor
PF16550	1	1	0	1	0	1	1	UCH-binding domain
PF00883	2	2	0	2	2	2	3	Cytosol aminopeptidase family, catalytic domain
PF02789	1	1	0	0	0	1	1	Cytosol aminopeptidase family, N-terminal domain
PF01274	1	1	1	1	2	1	1	Malate synthase
PF05153	1	0	1	0	2	0	0	Myo-inositol oxygenase
PF16978	1	1	1	1	2	1	1	SAPK-interacting protein 1 (Sin1), middle CRIM domain
PF16979	1	1	0	1	2	1	1	SAPK-interacting protein 1 (Sin1), Pleckstrin-homology
PF03345	1	1	1	1	2	1	1	Oligosaccharyltransferase 48 kDa subunit beta
PF13848	1	2	2	2	4	2	2	Thioredoxin-like domain
PF06244	1	2	1	1	2	2	2	Coiled-coil domain-containing protein 124 /Oxs1
PF06912	2	1	2	1	4	1	4	Protein of unknown function (DUF1275)
PF13793	3	4	0	2	6	3	3	N-terminal domain of ribose phosphate pyrophosphokinase
PF14572	2	4	0	2	4	2	2	Phosphoribosyl synthetase-associated domain
PF00485	4	0	2	3	4	3	3	Phosphoribulokinase / Uridine kinase family
PF08585	1	0	0	1	0	0	2	RecQ mediated genome instability protein
PF08584	1	0	0	1	0	1	1	Ribonuclease P 40kDa (Rpp40) subunit
PF09796	1	1	0	1	2	1	1	Ubiquinol-cytochrome-c reductase complex subunit (QCR10)
PF08122	1	1	0	1	2	1	1	NADH-ubiquinone oxidoreductase B12 subunit family
PF00887	3	1	1	2	4	3	4	Acyl CoA binding protein
PF00567	2	1	1	1	2	1	1	Tudor domain
PF04157	2	2	0	2	4	2	2	EAP30/Vps36 family
PF00383	4	9	3	5	11	6	6	Cytidine and deoxycytidylate deaminase zinc-binding region
PF01633	2	3	2	2	4	2	2	Choline/ethanolamine kinase
PF01636	2	8	2	3	4	1	5	Phosphotransferase enzyme family
PF00571	7	14	10	14	10	12	19	CBS domain
PF07743	1	1	0	1	2	1	1	HSCB C-terminal oligomerisation domain
PF13851	1	2	0	1	0	0	1	Growth-arrest specific micro-tubule binding
PF04825	2	2	0	1	4	2	1	N terminus of Rad21 / Rec8 like protein
PF00635	2	1	2	3	4	1	7	MSP (Major sperm protein) domain
PF13041	3	4	10	8	4	2	23	PPR repeat family
PF02181	3	4	0	4	14	5	4	Formin Homology 2 Domain
PF06367	3	1	2	3	8	4	3	Diaphanous FH3 Domain
PF08148	2	2	1	2	4	2	2	DSHCT (NUC185) domain
PF11705	1	0	0	1	2	0	1	DNA-directed RNA polymerase III subunit Rpc31
PF13234	2	2	0	2	4	1	2	rRNA-processing arch domain
PF08007	2	1	1	1	0	1	2	JmjC domain
PF00940	1	1	1	1	2	1	1	DNA-dependent RNA polymerase
PF14700	1	1	0	1	2	1	1	DNA-directed RNA polymerase N-terminal
PF12706	2	5	6	6	6	7	12	Beta-lactamase superfamily domain
PF13691	1	1	2	2	2	1	3	tRNase Z endonuclease
PF13815	1	0	1	0	2	1	1	Iguana/Dzip1-like DAZ-interacting protein N-terminal
PF01237	4	6	1	4	8	4	4	Oxysterol-binding protein
PF00141	2	9	31	3	4	2	2	Peroxidase
PF00276	3	2	0	3	2	1	2	Ribosomal protein L23
PF09384	1	1	1	1	2	1	1	UTP15 C terminal
PF00763	1	2	2	2	4	2	2	Tetrahydrofolate dehydrogenase/cyclohydrolase, catalytic domain
PF01268	1	1	0	1	2	1	1	Formate--tetrahydrofolate ligase
PF02882	1	1	1	1	4	1	1	Tetrahydrofolate dehydrogenase/cyclohydrolase, NAD(P)-binding domain
PF04031	1	1	1	1	1	0	2	Las1-like
PF16275	1	1	1	1	2	1	1	Splicing factor 1 helix-hairpin domain
PF02421	1	3	0	3	2	2	3	Ferrous iron transport protein B
PF06858	1	1	0	1	2	1	1	Nucleolar GTP-binding protein 1 (NOG1)
PF08155	1	1	1	1	2	1	1	NOGCT (NUC087) domain
PF17835	1	1	0	1	2	1	1	NOG1 N-terminal helical domain
PF00152	4	4	2	5	10	4	6	tRNA synthetases class II (D, K and N)
PF09139	1	1	0	1	2	0	1	Phosphatidate cytidylyltransferase, mitochondrial
PF01967	1	1	1	1	2	0	1	MoaC family
PF15247	1	1	0	1	2	1	1	Histone RNA hairpin-binding protein RNA-binding domain
PF01532	2	5	0	3	6	3	4	Glycosyl hydrolase family 47
PF02225	3	1	1	3	2	5	4	PA domain
PF06463	1	1	0	1	2	1	1	Molybdenum Cofactor Synthesis C
PF07569	1	1	0	1	2	1	0	TUP1-like enhancer of split
PF01145	8	7	6	6	9	6	5	SPFH domain / Band 7 family
PF08022	3	8	6	5	4	5	8	FAD-binding domain
PF08030	3	8	7	3	4	5	5	Ferric reductase NAD binding domain
PF05637	1	0	0	0	4	0	0	galactosyl transferase GMA12/MNN10 family
PF13506	2	1	0	2	4	3	2	Glycosyl transferase family 21
PF13632	9	12	10	19	23	11	22	Glycosyl transferase family group 2
PF08555	1	1	0	1	0	0	1	FAM32A
PF01968	1	3	1	1	2	1	1	Hydantoinase/oxoprolinase
PF02538	1	3	0	1	2	1	1	Hydantoinase B/oxoprolinase
PF05378	1	3	1	1	3	1	1	Hydantoinase/oxoprolinase N-terminal region
PF01215	1	1	0	1	2	1	1	Cytochrome c oxidase subunit Vb
PF16860	1	0	1	0	2	1	1	CHCH-CHCH-like Cx9C, IMS import disulfide relay-system,
PF03694	1	1	1	1	2	1	1	Erg28 like protein
PF08167	1	1	0	1	0	0	1	rRNA processing/ribosome biogenesis
PF04106	1	1	1	1	2	1	2	Autophagy protein Apg5
PF14772	1	0	0	2	0	0	2	Sperm tail
PF04800	1	1	0	1	2	1	1	NADH dehydrogenase ubiquinone Fe-S protein 4
PF08518	1	1	1	2	2	1	2	Spa2 homology domain (SHD) of GIT
PF12205	1	1	1	2	2	1	2	G protein-coupled receptor kinase-interacting protein 1 C term
PF04101	1	1	1	1	2	0	1	Glycosyltransferase family 28 C-terminal domain
PF04177	1	1	1	1	2	1	1	TAP42-like family
PF12739	1	0	0	1	2	1	1	ER-Golgi trafficking TRAPP I complex 85 kDa subunit
PF02892	1	0	0	0	0	0	0	BED zinc finger
PF00188	4	4	3	2	10	5	2	Cysteine-rich secretory protein family
PF03483	1	1	1	1	2	1	1	B3/4 domain
PF03484	1	1	1	1	2	1	1	tRNA synthetase B5 domain
PF17759	1	1	1	2	2	1	1	Phenylalanyl tRNA synthetase beta chain CLM domain
PF18262	1	1	1	1	2	1	1	Phe-tRNA synthetase beta subunit B1 domain
PF01409	1	1	3	1	6	2	2	tRNA synthetases class II core domain (F)
PF18553	1	1	1	1	2	1	1	PheRS DNA binding domain 3
PF06870	1	1	0	1	2	1	1	A49-like RNA polymerase I associated factor
PF03083	3	3	0	0	6	3	0	Sugar efflux transporter for intercellular exchange
PF11527	1	0	0	1	0	0	1	The ARF-like 2 binding protein BART
PF04152	1	1	1	1	2	1	1	Mre11 DNA-binding presumed domain
PF09803	1	0	0	1	2	1	1	Pet100
PF03232	1	1	0	1	2	1	1	Ubiquinone biosynthesis protein COQ7
PF02121	1	0	0	0	0	0	0	Phosphatidylinositol transfer protein
PF09073	1	0	0	0	0	0	0	BUD22
PF02597	1	1	1	1	1	1	1	ThiS family
PF13236	1	1	1	2	2	1	2	Clustered mitochondria
PF12455	1	0	0	1	0	0	1	Dynein associated protein
PF17921	2	1	9	13	18	7	0	Integrase zinc binding domain
PF12234	1	0	1	2	2	0	1	RAVE protein 1 C terminal
PF00580	1	2	0	1	2	1	2	UvrD/REP helicase N-terminal domain
PF01644	2	4	2	6	4	2	7	Chitin synthase
PF08407	2	4	3	6	4	2	7	Chitin synthase N-terminal
PF12774	4	10	9	11	2	1	12	Hydrolytic ATP binding site of dynein motor region
PF17857	2	8	8	9	3	0	12	AAA+ lid domain
PF13233	1	2	1	6	4	2	7	Complex1_LYR-like
PF15276	1	1	0	0	0	1	1	Protein phosphatase 1 binding
PF06911	1	0	0	1	2	0	1	Senescence domain
PF05047	2	1	0	1	4	2	2	Mitochondrial ribosomal protein L51 / S25 / CI-B8 domain
PF04571	1	1	0	1	2	0	1	lipin, N-terminal conserved region
PF08235	1	1	0	1	2	1	1	LNS2 (Lipin/Ned1/Smp2)
PF16876	1	1	0	1	2	1	1	Lipin/Ned1/Smp2 multi-domain protein middle domain
PF00587	4	5	1	6	8	4	5	tRNA synthetase class II core domain (G, H, P, S and T)
PF02403	1	1	1	2	2	1	2	Seryl-tRNA synthetase N-terminal domain
PF00210	1	0	1	1	2	2	3	Ferritin-like domain
PF04768	2	2	3	2	0	1	2	NAT, N-acetyltransferase, of N-acetylglutamate synthase
PF10300	1	0	1	0	2	1	0	Iml2/Tetratricopeptide repeat protein 39
PF04921	2	1	1	1	0	0	1	XAP5, circadian clock regulator
PF02492	6	7	2	3	13	7	3	CobW/HypB/UreG, nucleotide-binding domain
PF07683	3	1	0	1	5	3	2	Cobalamin synthesis protein cobW C-terminal domain
PF12505	2	7	3	2	6	2	3	Protein of unknown function (DUF3712)
PF00476	2	2	1	2	2	1	2	DNA polymerase family A
PF20470	1	1	1	1	0	0	1	Helix-turn-helix domain
PF16558	3	0	0	1	1	3	1	Amino-terminal Zinc-binding domain of ubiquitin ligase E3A
PF03403	1	1	1	1	2	1	1	Platelet-activating factor acetylhydrolase, isoform II
PF00787	12	11	5	16	32	19	19	PX domain
PF09325	2	2	1	3	4	3	4	Vps5 C terminal like
PF12231	1	1	1	0	0	0	1	Rap1-interacting factor 1 N terminal
PF06220	2	2	0	2	2	2	4	U1 zinc finger
PF01496	1	1	0	1	2	1	1	V-type ATPase 116kDa subunit family
PF00920	1	2	0	1	2	1	1	Dehydratase family
PF02535	2	4	4	2	6	5	5	ZIP Zinc transporter
PF01294	1	1	1	1	2	1	1	Ribosomal protein L13e
PF05207	1	1	0	1	4	1	3	CSL zinc finger
PF00380	2	1	2	2	4	2	2	Ribosomal protein S9/S16
PF03143	8	4	5	5	8	5	6	Elongation factor Tu C-terminal domain
PF00170	4	16	4	8	10	8	15	bZIP transcription factor
PF04678	1	1	0	1	0	1	2	Mitochondrial calcium uniporter
PF00909	2	4	4	3	4	2	2	Ammonium Transporter Family
PF00459	1	2	0	2	2	1	2	Inositol monophosphatase family
PF05517	1	0	0	1	2	0	1	p25-alpha
PF02636	2	2	0	2	4	2	2	Putative S-adenosyl-L-methionine-dependent methyltransferase
PF05179	1	1	0	1	2	1	1	RNA pol II accessory factor, Cdc73 family, C-terminal
PF16050	1	0	0	0	0	0	0	Paf1 complex subunit CDC73 N-terminal
PF03155	2	3	1	2	4	1	2	ALG6, ALG8 glycosyltransferase family
PF04774	1	1	1	1	0	0	3	Hyaluronan / mRNA binding family
PF03733	2	2	1	1	4	1	1	Inner membrane component domain
PF02046	1	0	0	1	2	1	2	Cytochrome c oxidase subunit VIa
PF00204	1	1	4	2	2	1	2	DNA gyrase B
PF00521	1	1	2	2	2	1	2	DNA gyrase/topoisomerase IV, subunit A
PF01751	2	3	1	3	4	3	5	Toprim domain
PF16898	1	1	3	3	2	1	2	C-terminal associated domain of TOPRIM
PF08123	1	0	0	1	2	1	1	Histone methylation protein DOT1
PF01454	1	1	1	1	2	1	2	MAGE homology domain
PF13892	1	1	0	1	2	1	1	DNA-binding domain
PF11265	1	0	1	0	0	1	0	Mediator complex subunit 25 von Willebrand factor type A
PF15072	1	1	1	0	0	0	1	Homologous recombination OB-fold protein
PF07915	2	2	1	1	2	1	3	Glucosidase II beta subunit-like protein
PF12756	2	2	2	3	2	1	2	C2H2 type zinc-finger (2 copies)
PF01200	1	1	1	1	2	1	0	Ribosomal protein S28e
PF00650	4	14	3	8	8	7	10	CRAL/TRIO domain
PF02194	1	2	4	1	6	3	5	PXA domain
PF05158	1	1	0	1	2	1	1	RNA polymerase Rpc34 subunit
PF09741	1	1	0	0	2	1	1	Uncharacterized conserved protein (DUF2045)
PF01176	2	1	2	2	2	2	2	Translation initiation factor 1A / IF-1
PF08920	1	1	0	1	0	1	1	Splicing factor 3B subunit 1
PF09418	1	1	1	1	0	1	2	Protein of unknown function (DUF2009)
PF00643	4	3	1	2	7	2	4	B-box zinc finger
PF00642	8	11	3	10	25	8	12	Zinc finger C-x8-C-x5-C-x3-H type (and similar)
PF16543	1	2	0	1	4	1	1	DRG Family Regulatory Proteins, Tma46
PF14560	2	6	6	8	8	5	8	Ubiquitin-like domain
PF02252	1	0	0	0	0	0	1	Proteasome activator pa28 beta subunit
PF08502	1	1	1	1	0	1	2	LeuA allosteric (dimerisation) domain
PF09444	1	1	1	0	0	0	1	MRC1-like domain
PF14775	1	0	0	1	0	0	2	Sperm tail C-terminal domain
PF00638	3	3	0	1	4	3	3	RanBP1 domain
PF14976	1	3	1	1	2	1	4	FAM72 protein
PF09531	1	1	0	0	0	0	1	Nucleoporin protein Ndc1-Nup
PF15906	1	1	1	0	1	1	1	Zinc-finger of nitric oxide synthase-interacting protein
PF04054	1	1	0	1	2	1	1	CCR4-Not complex component, Not1
PF12842	1	1	0	1	2	1	1	CCR4-Not complex, Not1 subunit, domain of unknown function DUF3819
PF16415	1	1	0	1	2	1	1	CCR4-NOT transcription complex subunit 1 CAF1-binding domain
PF16417	1	1	0	1	2	1	1	CCR4-NOT transcription complex subunit 1 TTP binding domain
PF16418	1	1	0	1	2	1	1	CCR4-NOT transcription complex subunit 1 HEAT repeat
PF08313	1	0	1	1	2	1	2	SCA7, zinc-binding domain
PF12271	2	2	0	1	4	2	1	Chitin synthase export chaperone
PF10363	1	0	0	1	0	1	1	Required for nuclear transport of RNA pol II C-terminus 1
PF13893	2	5	2	5	6	4	3	RNA recognition motif. (a.k.a. RRM, RBD, or RNP domain)
PF09805	1	1	1	1	2	0	1	Nucleolar protein 12 (25kDa)
PF01765	1	1	1	1	2	1	1	Ribosome recycling factor
PF07773	1	1	0	0	0	1	1	Tectonic domain DUF1619
PF02735	1	2	2	2	4	0	2	Ku70/Ku80 beta-barrel domain
PF03731	1	1	1	2	0	0	2	Ku70/Ku80 N-terminal alpha/beta domain
PF09532	1	1	0	1	0	0	1	FDF domain
PF12701	1	1	0	1	2	1	1	Scd6-like Sm domain
PF16122	1	0	0	1	0	1	1	40S ribosomal protein SA C-terminus
PF06432	1	0	0	1	2	0	1	Phosphatidylinositol N-acetylglucosaminyltransferase
PF05018	2	2	0	1	0	1	1	CFA20 domain
PF02475	1	2	0	1	2	2	1	Met-10+ like-protein
PF02969	3	4	4	3	2	2	3	TATA box binding protein associated factor (TAF)
PF07571	1	1	0	1	2	1	1	TAF6 C-terminal HEAT repeat domain
PF02900	1	5	1	1	0	1	1	Catalytic LigB subunit of aromatic ring-opening dioxygenase
PF04791	1	3	2	2	2	3	3	LMBR1-like membrane protein
PF01777	1	1	1	1	2	1	1	Ribosomal L27e protein family
PF12907	1	1	1	1	0	1	0	Zinc-binding
PF01693	1	1	1	2	2	1	0	Caulimovirus viroplasmin
PF00350	5	6	7	5	12	10	6	Dynamin family
PF01031	2	3	4	2	10	3	2	Dynamin central region
PF02212	2	2	5	2	8	3	2	Dynamin GTPase effector domain
PF07890	1	1	0	2	2	1	1	Rrp15p
PF12656	3	3	1	4	2	1	4	G-patch domain
PF18018	1	1	1	1	2	1	1	DNA polymerase delta subunit OB-fold domain
PF14429	2	2	1	1	4	2	1	C2 domain in Dock180 and Zizimin proteins
PF20421	2	2	1	1	4	2	1	DHR-2, Lobe C
PF20422	2	2	0	0	2	1	1	DHR-2, Lobe B
PF00006	7	2	3	4	8	4	4	ATP synthase alpha/beta family, nucleotide-binding domain
PF02874	9	2	3	4	8	3	4	ATP synthase alpha/beta family, beta-barrel domain
PF16886	1	1	0	1	2	1	1	ATPsynthase alpha/beta subunit N-term extension
PF01857	1	1	0	0	2	1	1	Retinoblastoma-associated protein B domain
PF11934	1	0	0	0	0	0	0	Domain of unknown function (DUF3452)
PF02540	1	1	1	1	2	1	1	NAD synthase
PF06093	1	1	1	0	2	1	1	Spt4/RpoE2 zinc finger
PF02493	4	4	2	4	0	0	4	MORN repeat
PF06479	1	2	1	1	2	1	1	Ribonuclease 2-5A
PF01127	1	2	0	1	2	1	1	Succinate dehydrogenase/Fumarate reductase transmembrane subunit
PF02441	1	1	0	1	2	1	1	Flavoprotein
PF11931	1	1	2	1	2	1	1	SF3a60/Prp9 C-terminal
PF12108	1	1	1	1	0	0	1	Splicing factor SF3a60 binding domain
PF16837	1	1	1	1	2	1	1	Pre-mRNA-splicing factor SF3A3, of SF3a complex, Prp9
PF10238	1	0	0	1	2	0	1	E2F-associated phosphoprotein
PF08774	1	1	0	1	2	1	2	VRR-NUC domain
PF01603	1	1	1	1	2	1	1	Protein phosphatase 2A regulatory B subunit (B56 family)
PF18890	1	1	0	0	0	0	0	FANCL UBC-like domain 2
PF05603	1	1	0	1	2	1	1	Protein of unknown function (DUF775)
PF06292	1	0	1	0	0	1	0	MUN domain
PF02109	1	1	1	1	2	1	1	DAD family
PF04627	1	1	0	1	2	1	1	Mitochondrial ATP synthase epsilon chain
PF10276	1	1	0	1	2	1	1	Zinc-finger domain
PF07928	1	1	1	1	2	1	1	Vps54-like protein
PF10475	2	2	2	2	0	0	4	Vacuolar-sorting protein 54, of GARP complex
PF16113	3	29	4	7	7	6	10	Enoyl-CoA hydratase/isomerase
PF08232	1	0	0	1	2	1	1	Striatin family
PF05186	2	3	2	3	0	1	3	Dpy-30 motif
PF04003	3	3	3	3	6	3	3	Dip2/Utp12 Family
PF06723	5	4	6	8	7	6	7	MreB/Mbl protein
PF11312	1	1	1	1	2	1	1	Putative SAM-dependent methyltransferase
PF02138	1	1	1	1	0	1	1	Beige/BEACH domain
PF10163	1	1	0	1	2	1	1	Transcription factor e(y)2
PF02628	1	1	0	1	2	1	1	Cytochrome oxidase assembly protein
PF07817	1	1	0	1	2	1	1	GLE1-like protein
PF08389	3	3	2	4	5	4	4	Exportin 1-like protein
PF08767	1	1	1	1	2	1	1	CRM1 C terminal
PF18777	1	1	1	1	2	1	1	Chromosome region maintenance or exportin repeat
PF18784	1	1	1	1	2	1	1	CRM1 / Exportin repeat 2
PF18787	1	1	1	1	2	1	1	CRM1 / Exportin repeat 3
PF00310	2	1	1	1	2	1	2	Glutamine amidotransferases class-II
PF01493	2	1	1	1	2	1	2	GXGXG motif
PF01645	3	1	1	1	1	1	2	Conserved region in glutamate synthase
PF04898	2	1	1	1	2	1	2	Glutamate synthase central domain
PF14691	2	1	1	1	2	1	2	Dihydroprymidine dehydrogenase domain II, 4Fe-4S cluster
PF12763	4	4	4	5	8	4	6	Cytoskeletal-regulatory complex EF hand
PF02201	2	3	4	2	4	2	2	SWIB/MDM2 domain
PF01055	3	3	2	2	6	4	3	Glycosyl hydrolases family 31
PF13802	2	3	2	2	4	3	3	Galactose mutarotase-like
PF12243	1	0	0	0	2	1	1	CTD kinase subunit gamma CTK3
PF12350	1	2	0	0	2	1	0	CTD kinase subunit gamma CTK3 C-terminus
PF08438	1	1	0	0	0	0	1	GTPase of unknown function C-terminal
PF13926	1	1	0	0	2	1	2	Domain of unknown function (DUF4211)
PF00428	3	4	2	3	6	3	6	60s Acidic ribosomal protein
PF02184	1	1	1	1	0	0	1	HAT (Half-A-TPR) repeat
PF10303	3	3	0	0	0	1	1	Protein of unknown function (DUF2408)
PF06212	1	1	0	1	2	1	1	GRIM-19 protein
PF13716	2	3	3	4	6	3	3	Divergent CRAL/TRIO domain
PF12251	1	1	0	1	0	1	1	snRNA-activating protein complex (SNAPc), subunit 3
PF04641	1	2	1	2	2	1	3	Rtf2 RING-finger
PF12717	5	8	4	7	13	5	9	non-SMC mitotic condensation complex subunit 1
PF12922	1	1	1	1	0	0	1	non-SMC mitotic condensation complex subunit 1, N-term
PF18190	1	1	0	1	2	0	1	Polo-like Kinase 4 Polo Box 1
PF18409	1	1	0	1	2	1	1	Polo-like Kinase 4 Polo Box 2
PF01868	1	1	0	1	2	1	1	Ribonuclease P/MRP, subunit p29
PF06229	1	1	1	1	0	0	1	FRG1-like domain
PF00995	3	5	4	6	8	4	7	Sec1 family
PF03364	1	1	0	1	2	1	1	Polyketide cyclase / dehydrase and lipid transport
PF01928	1	0	0	0	2	1	1	CYTH domain
PF03985	1	1	0	1	2	1	1	Paf1
PF08976	2	2	0	0	0	1	2	EF-hand domain
PF14658	1	1	2	1	0	0	2	EF-hand domain
PF03517	1	1	0	1	0	1	1	Regulator of volume decrease after cellular swelling
PF13230	1	0	0	1	0	1	0	Glutamine amidotransferases class-II
PF13522	3	4	2	4	6	4	5	Glutamine amidotransferase domain
PF00275	1	0	0	1	2	1	1	EPSP synthase (3-phosphoshikimate 1-carboxyvinyltransferase)
PF01202	1	1	0	2	2	1	2	Shikimate kinase
PF01487	1	1	0	1	2	1	1	Type I 3-dehydroquinase
PF01761	1	1	1	1	2	1	1	3-dehydroquinate synthase
PF08501	1	2	0	1	2	1	1	Shikimate dehydrogenase substrate binding domain
PF13685	1	0	1	0	0	1	0	Iron-containing alcohol dehydrogenase
PF01351	1	1	2	1	2	1	1	Ribonuclease HII
PF19259	5	0	1	1	5	2	0	Ty3 transposon capsid-like protein
PF01424	2	1	0	0	4	1	2	R3H domain
PF10184	1	1	0	1	0	1	1	Uncharacterized conserved protein (DUF2358)
PF01182	1	0	1	1	2	1	1	Glucosamine-6-phosphate isomerases/6-phosphogluconolactonase
PF00579	1	2	2	4	8	3	3	tRNA synthetases class I (W and Y)
PF01588	1	3	2	2	2	1	3	Putative tRNA binding domain
PF00926	1	1	1	1	2	1	1	3,4-dihydroxy-2-butanone 4-phosphate synthase
PF03105	1	2	0	1	2	0	1	SPX domain
PF03124	2	3	1	2	4	1	2	EXS family
PF16212	4	7	6	7	14	6	9	Phospholipid-translocating P-type ATPase C-terminal
PF09419	1	0	1	1	2	1	1	Mitochondrial PGP phosphatase
PF16944	2	0	1	1	2	1	1	Fungal potassium channel
PF06565	2	2	1	2	0	0	3	DM10 domain
PF14945	1	0	0	1	0	0	1	Normal lung function maintenance, Low in Lung Cancer 1 protein
PF05224	2	0	0	2	4	2	2	NDT80 / PhoG like DNA-binding family
PF08700	3	2	2	5	2	4	5	Vps51/Vps67
PF04758	1	1	1	1	2	1	1	Ribosomal protein S30
PF02731	1	1	0	1	2	1	1	SKIP/SNW domain
PF02806	1	1	0	1	2	1	2	Alpha amylase, C-terminal all-beta domain
PF02922	1	1	1	4	2	1	4	Carbohydrate-binding module 48 (Isoamylase N-terminal domain)
PF02366	2	4	1	3	4	2	3	Dolichyl-phosphate-mannose-protein mannosyltransferase
PF02815	3	6	2	3	6	3	4	MIR domain
PF16192	2	4	0	3	4	2	3	C-terminal four TMM region of protein-O-mannosyltransferase
PF06602	3	2	2	0	4	2	1	Myotubularin-like phosphatase domain
PF01142	1	1	1	1	2	1	1	tRNA pseudouridine synthase D (TruD)
PF10374	1	1	1	2	0	1	2	Telomerase activating protein Est1
PF00790	2	4	1	3	4	2	4	VHS domain
PF03127	1	3	1	1	0	2	4	GAT domain
PF11904	1	1	1	1	2	1	1	GPCR-chaperone
PF01000	1	2	1	2	2	2	2	RNA polymerase Rpb3/RpoA insert domain
PF14938	3	2	2	2	6	3	2	Soluble NSF attachment protein, SNAP
PF03151	2	6	6	5	12	7	7	Triose-phosphate Transporter family
PF13302	1	6	1	4	2	2	7	Acetyltransferase (GNAT) domain
PF07393	1	2	0	2	0	0	3	Exocyst complex component Sec10
PF05879	1	1	0	1	2	1	1	Root hair defective 3 GTP-binding protein (RHD3) GTPase domain
PF20428	1	1	0	1	2	1	1	Sey1 three-helix bundle domain
PF04430	1	1	0	1	2	1	1	Protein of unknown function (DUF498/DUF598)
PF00590	1	2	0	5	2	1	4	Tetrapyrrole (Corrin/Porphyrin) Methylases
PF02580	1	1	0	1	2	1	1	D-Tyr-tRNA(Tyr) deacylase
PF07500	2	2	3	1	4	2	2	Transcription factor S-II (TFIIS), central domain
PF07744	1	2	1	0	2	1	1	SPOC domain
PF05915	1	0	0	0	2	2	0	Transmembrane proteins 230/134
PF04209	1	5	1	1	2	1	1	Homogentisate 1,2-dioxygenase C-terminal
PF20510	1	4	1	1	2	1	1	Homogentisate 1,2-dioxygenase N-terminal
PF06807	1	0	1	1	2	1	1	Pre-mRNA cleavage complex II protein Clp1
PF16573	1	1	1	0	2	1	1	N-terminal beta-sandwich domain of polyadenylation factor
PF03765	2	4	1	2	5	3	6	CRAL/TRIO, N-terminal domain
PF01175	1	0	0	0	2	1	0	Urocanase Rossmann-like domain
PF17391	1	0	0	0	2	1	0	Urocanase N-terminal domain
PF17392	1	0	0	0	2	1	0	Urocanase C-terminal domain
PF08149	1	1	0	1	2	1	1	BING4CT (NUC141) domain
PF14226	2	25	2	1	2	0	5	non-haem dioxygenase in morphine synthesis N-terminal
PF03666	1	1	0	1	0	0	1	Nitrogen Permease regulator of amino acid transport activity 3
PF16211	3	3	2	4	5	3	5	C-terminus of histone H2A
PF00808	6	13	10	13	14	9	13	Histone-like transcription factor (CBF/NF-Y) and archaeal histone
PF08442	2	1	2	1	2	2	2	ATP-grasp domain
PF13549	1	0	0	0	0	1	1	ATP-grasp domain
PF04280	1	2	0	2	2	1	2	Tim44-like domain
PF06127	2	1	0	2	2	2	1	2-hydroxy-palmitic acid dioxygenase Mpo1-like
PF02630	1	1	1	1	2	1	1	SCO1/SenC
PF02714	2	2	4	5	4	2	7	Calcium-dependent channel, 7TM region, putative phosphate
PF13967	3	1	3	5	4	2	5	Late exocytosis, associated with Golgi transport
PF14703	2	1	2	5	4	1	5	Cytosolic domain of 10TM putative phosphate transporter
PF08588	1	2	3	3	0	2	3	Protein of unknown function (DUF1769)
PF10235	1	1	1	1	0	0	0	Microtubule-associated protein CRIPT
PF02383	4	3	1	4	10	4	4	SacI homology domain
PF12742	1	0	0	0	0	0	0	Gryzun, putative Golgi trafficking
PF02598	1	0	0	0	2	0	0	Putative RNA methyltransferase
PF08953	2	2	0	2	4	2	2	Domain of unknown function (DUF1899)
PF16300	2	2	1	3	4	2	3	Type of WD40 repeat
PF00659	1	1	1	1	2	1	2	POLO box duplicated region
PF01028	1	1	1	1	2	1	1	Eukaryotic DNA topoisomerase I, catalytic core
PF02919	1	1	1	1	2	1	1	Eukaryotic DNA topoisomerase I, DNA binding fragment
PF14370	1	1	1	1	2	1	1	C-terminal topoisomerase domain
PF01602	7	8	3	8	16	9	9	Adaptin N terminal region
PF06201	2	2	1	2	3	2	2	PITH domain
PF01092	1	1	1	1	2	1	1	Ribosomal protein S6e
PF02755	1	1	1	1	4	2	2	RPEL repeat
PF12816	1	1	1	1	2	1	1	Golgi CORVET complex core vacuolar protein 8
PF13925	1	1	1	1	2	1	1	con80 domain of Katanin
PF06978	1	0	0	0	2	0	0	Ribonucleases P/MRP protein subunit POP1
PF08170	1	1	1	1	2	1	1	POPLD (NUC188) domain
PF00886	1	1	0	1	2	0	1	Ribosomal protein S16
PF04006	1	1	1	1	2	1	1	Mpp10 protein
PF08231	1	1	0	1	0	1	1	SYF2 splicing factor
PF05181	1	1	1	1	2	1	2	XPA protein C-terminus
PF00984	1	1	1	1	2	1	2	UDP-glucose/GDP-mannose dehydrogenase family, central domain
PF03720	1	1	1	1	2	1	1	UDP-glucose/GDP-mannose dehydrogenase family, UDP binding domain
PF03721	1	1	1	1	2	1	2	UDP-glucose/GDP-mannose dehydrogenase family, NAD binding domain
PF02811	1	2	0	1	0	1	1	PHP domain
PF00929	3	4	3	5	4	4	5	Exonuclease
PF01480	1	2	1	4	0	2	4	PWI domain
PF05822	1	2	1	1	2	1	1	Pyrimidine 5'-nucleotidase (UMPH-1)
PF05129	1	1	1	1	2	1	0	Transcription elongation factor Elf1 like
PF04387	1	1	2	1	2	1	1	Protein tyrosine phosphatase-like protein, PTPLA
PF04674	2	6	0	0	0	2	0	Phosphate-induced protein 1 conserved region
PF13634	1	2	1	2	0	0	0	Nucleoporin FG repeat region
PF00300	3	10	3	5	8	3	10	Histidine phosphatase superfamily (branch 1)
PF01259	1	1	1	1	2	1	1	SAICAR synthetase
PF13741	1	1	1	1	0	1	1	Mitochondrial ribosomal protein S25
PF00533	4	8	3	7	14	8	9	BRCA1 C Terminus (BRCT) domain
PF16770	2	0	0	1	4	2	0	Regulator of Ty1 transposition protein 107 BRCT domain
PF04258	1	2	1	1	2	1	1	Signal peptide peptidase
PF01201	2	2	2	2	4	2	2	Ribosomal protein S8e
PF02902	2	2	1	1	9	2	5	Ulp1 protease family, C-terminal catalytic domain
PF04855	3	2	1	2	4	1	2	SNF5 / SMARCB1 / INI1
PF09133	1	0	0	0	0	1	0	SANTA (SANT Associated)
PF04857	1	1	1	1	0	0	1	CAF1 family ribonuclease
PF00466	4	2	1	3	4	3	3	Ribosomal protein L10
PF17777	2	2	2	2	4	2	2	Insertion domain in 60S ribosomal protein L10P
PF04418	1	2	0	1	2	1	1	Domain of unknown function (DUF543)
PF01907	1	1	0	0	2	1	1	Ribosomal protein L37e
PF08234	1	2	1	1	2	1	1	Chromosome segregation protein Spc25
PF10211	1	1	1	2	0	0	2	Axonemal dynein light chain
PF01546	2	8	8	6	6	3	8	Peptidase family M20/M25/M40
PF07687	3	8	8	5	6	3	7	Peptidase dimerisation domain
PF00764	1	2	0	1	0	1	1	Arginosuccinate synthase
PF01597	1	1	1	1	2	1	1	Glycine cleavage H-protein
PF08216	1	1	0	1	0	1	1	Catenin-beta-like, Arm-motif containing nuclear
PF12895	1	1	1	2	2	4	4	Anaphase-promoting complex, cyclosome, subunit 3
PF04136	1	1	0	1	0	1	1	Sec34-like family
PF01931	1	1	0	0	0	0	0	Protein of unknown function DUF84
PF02390	1	1	0	1	2	1	1	Putative methyltransferase
PF10358	1	1	1	1	2	1	1	N-terminal C2 in EEIG1 and EHBP1 proteins
PF05071	2	2	0	2	4	2	3	NADH ubiquinone oxidoreductase subunit NDUFA12
PF00043	4	15	7	6	8	4	5	Glutathione S-transferase, C-terminal domain
PF03567	1	0	0	0	0	0	0	Sulfotransferase family
PF07304	1	0	0	2	2	0	1	Steroid receptor RNA activator (SRA1)
PF13515	1	2	2	2	2	2	6	Fusaric acid resistance protein-like
PF00244	2	2	1	1	2	1	1	14-3-3 protein
PF00479	1	2	1	2	2	1	3	Glucose-6-phosphate dehydrogenase, NAD binding domain
PF02781	1	2	1	2	2	1	3	Glucose-6-phosphate dehydrogenase, C-terminal domain
PF09088	1	1	0	1	2	1	1	MIF4G like
PF09090	1	1	0	1	2	1	1	MIF4G like
PF15492	1	0	0	0	0	0	0	Neuroblastoma-amplified sequence, N terminal
PF00406	4	6	5	8	6	4	8	Adenylate kinase
PF13207	3	6	5	7	4	5	8	AAA domain
PF13238	3	5	2	4	7	5	6	AAA domain
PF00717	1	2	1	2	2	0	2	Peptidase S24-like
PF03660	1	1	0	1	2	0	1	PHF5-like protein
PF11875	1	1	0	1	2	1	1	DnaJ-like protein C11, C-terminal
PF18854	1	2	1	1	0	1	1	Bacterial archaeo-eukaryotic release factor family 10
PF18859	1	0	0	0	0	1	0	Actinobacteria/chloroflexi VLRF1 release factor
PF00622	5	4	1	2	2	3	4	SPRY domain
PF01198	1	1	0	2	2	1	1	Ribosomal protein L31e
PF00636	2	3	3	5	4	2	4	Ribonuclease III domain
PF14622	1	1	2	4	2	1	3	Ribonuclease-III-like
PF04032	2	2	0	1	0	1	2	RNAse P Rpr2/Rpp21/SNM1 subunit domain
PF03435	2	5	2	3	6	3	3	Saccharopine dehydrogenase NADP binding domain
PF05222	2	3	2	2	4	2	2	Alanine dehydrogenase/PNT, N-terminal domain
PF16653	2	2	1	2	5	2	2	Saccharopine dehydrogenase C-terminal domain
PF18323	1	1	1	1	0	1	1	Cop9 signalosome subunit 5 C-terminal domain
PF08511	1	1	1	1	2	1	1	COQ9
PF03199	1	1	0	1	2	1	1	Eukaryotic glutathione synthase
PF03917	1	1	1	1	2	1	1	Eukaryotic glutathione synthase, ATP binding domain
PF01794	1	9	5	6	3	5	9	Ferric reductase like transmembrane component
PF00633	2	1	1	2	2	0	3	Helix-hairpin-helix motif
PF00730	3	4	4	4	4	2	6	HhH-GPD superfamily base excision DNA repair protein
PF05282	1	1	1	1	0	0	1	AAR2 protein
PF01379	1	1	1	1	2	1	1	Porphobilinogen deaminase, dipyromethane cofactor binding domain
PF00569	4	13	1	2	6	3	4	Zinc finger, ZZ type
PF08598	1	2	0	2	2	1	4	Sds3-like
PF03223	1	1	1	1	2	1	1	V-ATPase subunit C
PF00294	5	3	3	3	6	3	7	pfkB family carbohydrate kinase
PF18345	2	3	0	2	0	2	3	Zinc finger domain
PF12999	1	1	1	1	2	1	1	Glucosidase II beta subunit-like
PF13015	1	1	0	1	2	1	1	Glucosidase II beta subunit-like protein
PF02759	1	0	1	0	0	1	0	RUN domain
PF10255	1	1	1	1	0	0	1	RNA polymerase I-associated factor PAF67
PF02996	2	2	2	4	4	2	5	Prefoldin subunit
PF15874	1	1	0	1	0	0	1	Putative Interleukin 2 receptor, gamma chain
PF05995	1	1	1	1	4	1	1	Cysteine dioxygenase type I
PF09758	1	0	1	0	2	1	0	Uncharacterised conserved protein
PF00120	2	6	1	1	2	2	2	Glutamine synthetase, catalytic domain
PF05721	2	11	3	2	3	2	4	Phytanoyl-CoA dioxygenase (PhyH)
PF13738	1	8	5	5	6	2	6	Pyridine nucleotide-disulphide oxidoreductase
PF06337	2	0	0	1	2	1	1	DUSP domain
PF09804	1	0	0	0	0	1	1	DENN domain-containing protein 11
PF15409	1	0	0	2	2	1	2	Pleckstrin homology domain
PF17048	1	0	1	1	0	1	1	Neutral/alkaline non-lysosomal ceramidase, C-terminal
PF02229	1	1	0	0	2	1	1	Transcriptional Coactivator p15 (PC4)
PF04140	1	1	1	1	4	4	2	Isoprenylcysteine carboxyl methyltransferase (ICMT) family
PF00933	1	3	0	1	0	0	1	Glycosyl hydrolase family 3 N terminal domain
PF01915	1	3	0	1	0	0	1	Glycosyl hydrolase family 3 C-terminal domain
PF14310	1	3	0	1	0	0	1	Fibronectin type III-like domain
PF05719	1	1	1	1	2	1	1	Golgi phosphoprotein 3 (GPP34)
PF06487	1	1	0	1	0	1	1	Sin3 associated polypeptide p18 (SAP18)
PF12589	1	1	0	1	2	1	1	Methyltransferase involved in Williams-Beuren syndrome
PF12850	1	1	1	1	2	1	1	Calcineurin-like phosphoesterase superfamily domain
PF05255	2	1	0	1	4	1	1	Uncharacterised protein family (UPF0220)
PF02469	2	13	4	5	0	3	4	Fasciclin domain
PF01016	1	1	0	1	2	1	1	Ribosomal L27 protein
PF00339	1	0	4	2	2	1	5	Arrestin (or S-antigen), N-terminal domain
PF08996	1	1	0	1	2	1	0	DNA Polymerase alpha zinc finger
PF00136	3	5	3	4	8	4	6	DNA polymerase family B
PF03104	4	5	2	4	8	3	5	DNA polymerase family B, exonuclease domain
PF12254	1	1	0	1	2	1	1	DNA polymerase alpha subunit p180 N terminal
PF02167	1	1	1	1	2	1	1	Cytochrome C1 family
PF14204	1	1	1	1	2	1	1	Ribosomal L18 C-terminal region
PF17144	1	1	1	1	2	1	1	Ribosomal large subunit proteins 60S L5, and 50S L18
PF01929	1	1	1	1	2	1	1	Ribosomal protein L14
PF17215	1	1	1	1	2	1	1	S1 domain
PF00773	2	2	3	3	4	2	3	RNB domain
PF17216	1	1	0	2	3	1	1	Rrp44-like cold shock domain
PF17849	2	1	1	2	4	1	2	Dis3-like cold-shock domain 2 (CSD2)
PF02450	1	0	0	1	2	1	1	Lecithin:cholesterol acyltransferase
PF00189	2	2	1	1	4	1	1	Ribosomal protein S3, C-terminal domain
PF07650	3	2	2	1	2	1	1	KH domain
PF03054	1	1	0	1	1	0	1	tRNA methyl transferase HUP domain
PF20259	1	1	0	1	0	0	1	tRNA methyl transferase PRC-barrel domain
PF02137	1	0	0	1	0	1	1	Adenosine-deaminase (editase) domain
PF02810	1	0	0	0	2	1	0	SEC-C motif
PF07986	3	1	0	1	2	1	2	Tubulin binding cofactor C
PF08603	2	1	0	1	2	2	1	Adenylate cyclase associated (CAP) C terminal
PF11496	2	0	0	1	0	2	1	Class II histone deacetylase complex subunits 2 and 3
PF13907	1	0	1	0	2	1	0	Domain of unknown function (DUF4208)
PF17903	1	2	0	1	2	1	2	Krr1 KH1 domain
PF15159	1	1	0	1	2	1	1	Phosphatidylinositol N-acetylglucosaminyltransferase subunit Y
PF03129	4	6	2	6	10	5	6	Anticodon binding domain
PF01912	1	1	0	1	2	1	1	eIF-6 family
PF00343	1	1	1	0	2	1	1	Carbohydrate phosphorylase
PF00081	1	2	0	1	2	2	2	Iron/manganese superoxide dismutases, alpha-hairpin domain
PF02777	1	2	0	1	2	2	2	Iron/manganese superoxide dismutases, C-terminal domain
PF02296	1	1	0	1	0	1	1	Alpha adaptin AP2, C-terminal domain
PF02883	4	2	0	4	0	4	4	Adaptin C-terminal domain
PF16495	1	1	1	1	2	1	2	SWIRM-associated region 1
PF15294	1	0	0	0	0	0	0	Leucine zipper
PF00056	3	3	4	3	6	3	4	lactate/malate dehydrogenase, NAD binding domain
PF02866	3	3	4	3	6	3	4	lactate/malate dehydrogenase, alpha/beta C-terminal domain
PF01151	2	7	2	4	4	2	3	GNS1/SUR4 family
PF03942	3	1	1	1	4	2	1	DTW domain
PF03071	2	0	0	0	6	2	0	GNT-I family
PF16669	1	0	0	0	0	0	0	Tetratricopeptide repeat protein 5 OB fold domain
PF12330	1	1	0	1	2	1	1	Haspin like kinase domain
PF01734	7	2	2	2	10	4	5	Patatin-like phospholipase
PF03999	1	0	0	0	0	0	1	Microtubule associated protein (MAP65/ASE1 family)
PF06041	1	1	1	0	0	1	0	Bacterial protein of unknown function (DUF924)
PF02205	1	3	1	1	4	3	1	WH2 motif
PF04124	1	2	0	2	0	1	2	Dor1-like family
PF11204	1	1	1	0	2	1	1	Protein of unknown function (DUF2985)
PF05875	2	4	1	1	4	2	3	Ceramidase
PF06148	2	1	0	1	0	3	2	COG (conserved oligomeric Golgi) complex component, COG2
PF01363	5	8	2	4	10	5	8	FYVE zinc finger
PF02824	2	3	0	3	4	3	2	TGS domain
PF16897	1	2	0	2	2	2	1	C-terminal region of MMR_HSR1 domain
PF06984	1	1	1	1	2	1	1	Mitochondrial 39-S ribosomal protein L47 (MRP-L47)
PF03073	1	0	0	2	3	2	1	TspO/MBR family
PF00684	3	4	0	3	6	3	3	DnaJ central domain
PF01556	5	6	1	5	8	4	6	DnaJ C terminal domain
PF00349	1	2	1	2	2	1	2	Hexokinase
PF03727	1	2	1	2	2	1	2	Hexokinase
PF01204	2	1	1	2	4	2	3	Trehalase
PF02582	2	3	1	2	6	3	3	RMND1/Sif2-Sif3/Mrx10, DUF155
PF04979	1	1	0	1	2	1	1	Protein phosphatase inhibitor 2 (IPP-2)
PF12821	2	2	0	5	4	1	6	Threonine/Serine exporter, ThrE
PF03367	1	1	0	3	2	1	1	ZPR1 zinc-finger domain
PF01902	1	2	0	2	2	1	2	Diphthamide synthase
PF08740	1	5	2	1	2	1	2	BCS1 N terminal
PF00347	1	2	3	2	4	2	2	Ribosomal protein L6
PF00319	3	1	1	2	8	5	3	SRF-type transcription factor (DNA-binding and dimerisation domain)
PF05010	1	1	0	0	2	1	1	Transforming acidic coiled-coil-containing protein (TACC), C-terminal
PF04722	1	1	1	1	0	1	1	Ssu72-like protein
PF00849	2	3	2	2	4	3	3	RNA pseudouridylate synthase
PF05680	1	1	0	1	2	0	2	ATP synthase E chain
PF08161	1	1	0	1	2	1	1	NUC173 domain
PF15261	1	0	0	0	0	0	1	Jhy protein
PF00957	2	6	3	6	6	4	6	Synaptobrevin
PF13774	2	4	1	4	4	4	5	Regulated-SNARE-like domain
PF00139	1	1	0	1	2	2	1	Legume lectin domain
PF01841	1	4	1	1	2	2	1	Transglutaminase-like superfamily
PF03388	2	2	1	2	4	2	2	Legume-like lectin family
PF03835	2	0	2	1	0	2	2	Rad4 transglutaminase-like domain
PF18483	2	2	0	0	2	2	1	Bacterial lectin
PF06159	1	1	0	1	2	1	1	Protein of unknown function (DUF974)
PF04063	1	1	1	1	2	1	1	Domain of unknown function (DUF383)
PF04064	1	1	1	1	2	1	1	Domain of unknown function (DUF384)
PF14681	2	2	3	2	2	3	2	Uracil phosphoribosyltransferase
PF07970	2	2	2	2	4	2	2	Endoplasmic reticulum vesicle transporter
PF13850	2	3	1	2	4	2	2	Endoplasmic Reticulum-Golgi Intermediate Compartment (ERGIC)
PF03962	1	1	0	1	2	1	1	Mnd1 HTH domain
PF18517	1	1	1	2	4	1	2	Leucine zipper with capping helix domain
PF01656	3	4	1	4	6	3	4	CobQ/CobB/MinD/ParA nucleotide binding domain
PF02374	1	1	1	1	2	1	1	Anion-transporting ATPase
PF13614	1	2	1	3	6	3	3	AAA domain
PF01380	2	2	2	2	2	1	2	SIS domain
PF13537	2	5	2	4	8	3	6	Glutamine amidotransferase domain
PF01571	1	2	1	1	2	1	1	Aminomethyltransferase folate-binding domain
PF08669	1	2	1	1	2	1	1	Glycine cleavage T-protein C-terminal barrel domain
PF10187	1	0	1	1	0	1	2	FAM192A/Fyv6, N-terminal domain
PF02271	1	1	1	1	2	1	1	Ubiquinol-cytochrome C reductase complex 14kD subunit
PF12022	1	1	0	0	2	1	1	COG complex component, COG2, C-terminal
PF13862	1	1	0	1	2	1	1	BCCIP
PF00387	1	1	1	1	2	1	1	Phosphatidylinositol-specific phospholipase C, Y domain
PF00388	1	2	0	1	2	1	1	Phosphatidylinositol-specific phospholipase C, X domain
PF02209	1	2	1	1	2	1	2	Villin headpiece domain
PF05183	1	2	1	2	2	1	1	RNA dependent RNA polymerase
PF00348	3	3	1	3	6	3	3	Polyprenyl synthetase
PF04573	1	1	0	1	2	1	1	Signal peptidase subunit
PF19277	1	1	0	1	2	1	1	Glycerol-3-phosphate acyltransferase C-terminal region
PF13299	1	0	1	1	2	1	1	Cleavage and polyadenylation factor 2 C-terminal
PF16661	2	2	1	4	6	4	4	Metallo-beta-lactamase superfamily domain
PF00317	1	2	5	1	2	1	1	Ribonucleotide reductase, all-alpha domain
PF03477	1	2	4	1	2	1	1	ATP cone domain
PF14073	1	0	0	0	0	0	2	Centrosome localisation domain of Cep57
PF01163	2	7	3	5	10	5	8	RIO1 family
PF00723	2	2	4	4	4	1	4	Glycosyl hydrolases family 15
PF15711	1	1	1	1	2	1	1	Interleukin-like EMT inducer
PF05195	3	2	2	3	4	2	2	Aminopeptidase P, N-terminal domain
PF00329	1	1	0	1	2	0	1	Respiratory-chain NADH dehydrogenase, 30 Kd subunit
PF01199	1	2	0	1	2	1	1	Ribosomal protein L34e
PF00177	5	2	1	2	4	2	2	Ribosomal protein S7p/S5e
PF01509	1	2	1	1	4	2	1	TruB family pseudouridylate synthase (N terminal domain)
PF08784	1	1	2	1	2	1	1	Replication protein A C terminal
PF01774	1	1	0	1	2	1	1	UreD urease accessory protein
PF06371	1	2	1	2	8	4	4	Diaphanous GTPase-binding Domain
PF13521	1	0	0	1	2	1	1	AAA domain
PF01483	2	2	1	2	6	2	2	Proprotein convertase P-domain
[truncated: 2,890 more rows]
