# Supplementary material for: To the Origin of Fungi: Analysis of MFS Transporters of First Assembled Aphelidium Genome Highlights Dissimilarity of Osmotrophic Abilities between Aphelida and Fungi
Source: J Fungi (Basel). 2023 Oct 16;9(10):1021. doi: 10.3390/jof9101021 (PMC10608142; doi:10.3390/jof9101021)
Supplement: Supplementary file 1 [file jof-09-01021-s001.zip › Supplementary Tree S2.txt]

(amoebaph_KAI3642224.1:0.0000029559,amoebaph_KAI3631285.1:0.0026963850,((amoebaph_KAI3647471.1:0.0029065495,((((((((((amoebaph_KAI3636887.1:0.0667356665,(amoebaph_KAI3653019.1:0.0184863961,amoebaph_KAI3638028.1:0.0102862600)100:0.0294476640)90:0.0244715900,amoebaph_KAI3651751.1:0.0040338282)100:1.0319530991,((amoeboccid_KAI3659551.1:1.0587990843,aphins_OR609_006691-T1:0.8937646374)79:0.0949733923,partrib_Partr_v1_DN25717_c1_g1_i1_m74469:0.7640434385)98:0.2476009790)100:0.6822560229,(((((((amphim_XP_019857806.1:0.0000029559,amphim_XP_019857805.1:0.0000029559)100:1.0808545564,((((((((neurosp_XP_959573.2:0.3623254661,neurosp_XP_959411.2:0.2499551604)64:0.0985238980,neurosp_XP_965713.1:0.5713700811)100:0.1627640829,(agar_XP_006454719.1:0.0669693645,agar_XP_006461850.1:0.0385180166)100:0.4577413981)98:0.1358606919,((neurosp_XP_955977.1:0.2542206325,neurosp_XP_962392.2:0.3093912793)93:0.0536270525,neurosp_XP_958069.2:0.2589543970)100:0.4197460895)81:0.0390017193,(sacch_NP_010087.1:0.1543970761,sacch_NP_010143.1:0.1614872974)100:0.6342089942)100:0.1310902808,(powell_TPX57964.1:0.2448348235,spizel_XP_016610136.1:0.1763919540)100:0.3805122276)93:0.0350680689,(neurosp_XP_960136.3:1.2585890376,(((neurosp_XP_960988.3:0.4597939465,neurosp_XP_961779.1:0.4714264461)55:0.0672139466,(neurosp_XP_963122.1:1.1357335128,(((sacch_NP_012694.1:0.0057048562,sacch_NP_010034.1:0.0177072286)100:0.1376990067,sacch_NP_009857.1:0.0670610044)100:0.2211532345,sacch_NP_011805.3:0.3121865403)100:0.4122590478)53:0.1016540288)99:0.2828802757,neurosp_XP_965499.1:0.5878999311)100:0.7497435890)100:0.5874057990)94:0.0731753619,(((neurosp_XP_960171.3:0.8487093426,neurosp_XP_956001.1:0.7241152155)98:0.0961663563,((((((((sacch_NP_011960.2:0.0756640052,(sacch_NP_010629.3:0.0000029559,sacch_NP_010630.1:0.0019516087)100:0.0665597656)99:0.0366679276,((sacch_NP_011962.1:0.0606053214,sacch_NP_010632.1:0.0438273722)100:0.0930474435,sacch_NP_011964.1:0.1580552467)100:0.0757140679)76:0.0231929785,(sacch_NP_013182.1:0.1585240522,sacch_NP_012321.1:0.2046437016)88:0.0391776783)84:0.0403933989,(sacch_NP_012316.1:0.0055564388,sacch_NP_014486.1:0.0061598408)100:0.1854892913)86:0.0489466661,(sacch_NP_116644.1:0.1190276046,sacch_NP_013724.1:0.0820685115)100:0.1581045520)100:0.1214627528,((sacch_NP_014470.1:0.0040309165,sacch_NP_010845.1:0.0000029559)96:0.0028580415,(sacch_NP_010036.1:0.0000029559,sacch_NP_012692.3:0.0039676356)100:0.0641605924)100:0.4143298503)100:0.2525672830,sacch_NP_014081.1:0.9887030190)99:0.1287093061,spizel_XP_016608866.1:0.4689631169)100:0.1192136935)98:0.1100496904,agar_XP_006453951.1:0.8594813634)98:0.1563137694)100:0.1951758814)89:0.0775371016,(((((((blitt_RKO83577.1:0.2046349485,(blitt_RKO87217.1:0.0889213229,blitt_RKO84726.1:0.1843199277)100:0.3920548379)100:0.2967136273,(powell_TPX61303.1:0.1712882531,powell_TPX53442.1:0.5382804281)100:0.1311712784)100:0.1868597713,(synchyt_TPX52967.1:0.4644265630,(synchyt_TPX40513.1:0.3731164365,synchyt_TPX48127.1:0.8521885631)99:0.1589050997)100:0.2063557058)100:0.1920887718,(((gonap_KXS20085.1:0.1170999894,gonap_KXS21772.1:0.1395800886)100:0.4357956192,gonap_KXS18310.1:0.2927189238)100:0.2680610769,gonap_KXS19020.1:0.8580369396)100:0.2318173088)100:0.3774819843,(neurosp_XP_959616.1:1.1017619722,(((neurosp_XP_963898.1:0.5992925499,neurosp_XP_960547.2:1.6120111563)70:0.1634614618,agar_XP_006457533.1:0.9848150404)65:0.0872231825,((agar_XP_006459487.1:0.1017493224,agar_XP_006459489.1:0.1177940879)100:0.1028516473,(agar_XP_006459491.1:0.1912500708,agar_XP_006459490.1:0.2022565248)100:0.1365600707)100:0.7997913204)64:0.0792592255)99:0.2454848287)80:0.0593822955,((neurosp_XP_960000.1:0.4275518513,agar_XP_006459401.1:0.2523966302)100:0.3089385844,agar_XP_006460576.1:0.8758586939)100:0.3404478709)78:0.0723774807,(((((gonap_KXS14312.1:0.6314818358,(neurosp_XP_964352.1:0.6688353607,(neurosp_XP_963801.1:0.6686641517,(agar_XP_006456754.1:0.0236780936,agar_XP_006456796.1:0.0109293300)100:0.4986543236)100:0.2074647081)97:0.0897010816)100:0.2744879094,((neurosp_XP_963873.1:0.3124184800,neurosp_XP_001728155.2:0.6387139844)100:0.4117924864,((neurosp_XP_957424.1:0.6475100940,agar_XP_006456892.1:0.2860519670)100:0.4995772485,(agar_XP_006463354.1:0.5042002594,agar_XP_006459525.1:0.6816695010)100:0.1728601296)100:0.1473813875)100:0.3022691671)100:0.6987469825,((neurosp_XP_963341.3:1.2606567045,agar_XP_006459113.1:0.6596518960)99:0.2681887112,neurosp_XP_960559.2:1.6169139326)96:0.1031589227)96:0.0727152545,((((neurosp_XP_964364.3:0.4900442773,sacch_NP_010825.3:0.6372764472)100:0.3129647271,(neurosp_XP_958937.1:0.8973054621,(neurosp_XP_961039.2:0.4856105455,agar_XP_006459994.1:0.5753957976)99:0.1330825457)79:0.0736127777)85:0.1602573829,(agar_XP_006458691.1:0.0955347795,agar_XP_006456584.1:0.1702085262)100:0.7859285083)100:0.3879781238,(neurosp_XP_956491.3:0.2541551991,(agar_XP_006454620.1:0.1260385579,agar_XP_006463002.1:0.2220337043)100:0.2295250270)100:0.7053348831)97:0.1862027139)95:0.0842864237,(((neurosp_XP_959563.1:0.4492535860,agar_XP_006456284.1:0.5007073522)100:0.2099012050,neurosp_XP_959582.3:0.8035233480)100:0.1256851731,sacch_NP_116613.1:1.9460933471)100:0.3347974788)97:0.1094977540)89:0.1283550218)96:0.2312922543,((neurosp_XP_958139.1:0.3554189091,agar_XP_006455907.1:0.2476314431)100:0.2628973411,(neurosp_XP_955927.2:0.3115978498,agar_XP_006460947.1:0.2393903657)99:0.1585217341)100:1.2292378755)99:0.2034700715,(monos_XP_001745016.1:0.3741705144,salpin_XP_004991932.1:0.3426799427)100:0.9748169967)64:0.0891140455,(((((amphim_XP_019851521.1:0.9647881220,amphim_XP_019863478.1:0.5758089265)100:0.2909582204,(monos_XP_001745420.1:0.4409932094,salpin_XP_004990085.1:0.3648491618)100:0.3851269908)100:0.2552597690,(aphins_OR609_000014-T1:0.8270101607,(spizel_XP_016607884.1:0.2545304691,spizel_XP_016607634.1:0.4475679318)100:0.4317662031)92:0.1127187993)97:0.0672835120,((neurosp_XP_963320.3:0.7387667761,((sacch_NP_010785.1:0.0625749608,sacch_NP_014538.2:0.0523393502)100:0.7632360038,agar_XP_006455078.1:0.5059237396)100:0.2134828434)100:0.1832810682,sacch_NP_010675.3:1.1651849104)100:0.2498461945)99:0.1255940026,(monos_XP_001744797.1:0.3235163435,salpin_XP_004994833.1:0.2579166825)100:0.7636464504)97:0.1144190494)85:0.0832753190,((((((amphim_XP_011406421.1:0.3657332302,amphim_XP_019856859.1:0.3300567717)100:0.0672905921,(amphim_XP_003389392.2:0.0332525474,amphim_XP_003384062.3:0.0364315821)100:0.3342462201)100:0.1971285380,amphim_XP_003384855.1:0.6305076389)100:0.1233475623,amphim_XP_011402949.1:0.5520352770)100:0.5939479155,amphim_XP_003385376.1:0.7038474047)100:0.5167355863,(monos_XP_001748408.1:0.5734157969,salpin_XP_004992344.1:0.3578035859)100:0.4182135174)100:0.4137940466)78:0.0639599633)100:0.3771684750,((amphim_XP_003383220.1:1.0707909148,(monos_XP_001748510.1:0.6282395137,salpin_XP_004991367.1:0.6401955811)99:0.1716468759)62:0.1058046589,capsa_XP_004342757.1:1.0854557202)85:0.1533258627)81:0.0663840602,(roz_EPZ36062.1:1.0351273248,roz_EPZ31040.1:0.9401396770)100:0.3262950106)99:0.1077498974,(gonap_KXS18846.1:1.3409355890,(neurosp_XP_957394.1:0.8219383272,(sacch_NP_009800.1:0.3559326941,sacch_NP_011411.3:0.7407087562)100:0.6199941035)100:0.3654664829)89:0.1662430363)88:0.1529443279,((powell_TPX57119.1:0.6013955906,spizel_XP_016608771.1:0.3791050704)100:0.1876699836,synchyt_TPX35163.1:0.5009223210)100:0.4278726797)100:0.2858653371,amoeboccid_KAI3658561.1:0.5108836583)99:0.1035569013,aphins_OR609_004515-T1:0.4884132243)100:0.5331298726)98:0.0066121731,amoebaph_KAI3641405.1:0.0296512328)100:0.0049202404);
