# Supplementary material for: To the Origin of Fungi: Analysis of MFS Transporters of First Assembled Aphelidium Genome Highlights Dissimilarity of Osmotrophic Abilities between Aphelida and Fungi
Source: J Fungi (Basel). 2023 Oct 16;9(10):1021. doi: 10.3390/jof9101021 (PMC10608142; doi:10.3390/jof9101021)
Supplement: Supplementary file 1 [file jof-09-01021-s001.zip › Supplementary Tree S3.txt]

(amoebaph_KAI3642224.1:0.0000029597,(amoebaph_KAI3631285.1:0.0000029597,((((((((((amoebaph_KAI3636887.1:0.0372036784,(amoebaph_KAI3651751.1:0.0228614698,(amoebaph_KAI3653019.1:0.0048210539,amoebaph_KAI3638028.1:0.0000029597)100:0.0194129112)96:0.0276881460)100:1.1164064826,((amoeboccid_KAI3659551.1:1.1674273018,partrib_Partr_v1_DN25717_c1_g1_i1_m74469:0.8758801110)96:0.1340263923,aphins_OR609_006691-T1:0.9875812454)84:0.1939880596)100:0.5208794891,(KYQ90579.1:0.1832605288,XP_642246.1:0.3162286963)100:0.6426369654)100:0.2769881389,(((((((((((blitt_RKO83577.1:0.2177382523,(blitt_RKO87217.1:0.1017096835,blitt_RKO84726.1:0.3123452219)100:0.3855535407)100:0.2997475567,(powell_TPX61303.1:0.1668318339,powell_TPX53442.1:0.5589841314)100:0.1246272771)100:0.2071348565,(synchyt_TPX52967.1:0.4573132911,(synchyt_TPX40513.1:0.4463040311,synchyt_TPX48127.1:0.8916725409)98:0.1450807181)100:0.2209661564)100:0.2052026572,(((gonap_KXS20085.1:0.1086468324,gonap_KXS21772.1:0.1491343237)100:0.4386265271,gonap_KXS18310.1:0.2453235865)100:0.3061834288,gonap_KXS19020.1:0.8715031524)100:0.2665186014)100:0.3769006746,(((neurosp_XP_959616.1:1.0901047438,neurosp_XP_963898.1:0.6491116856)62:0.1274674266,(agar_XP_006457533.1:1.0016238307,((agar_XP_006459487.1:0.0876793973,agar_XP_006459489.1:0.1269497601)100:0.1266942975,(agar_XP_006459491.1:0.1873269364,agar_XP_006459490.1:0.2171644587)100:0.1137310704)100:0.7898198775)77:0.0832389894)59:0.1482050216,neurosp_XP_960547.2:1.5582843584)100:0.2394447694)70:0.0857075849,(((((gonap_KXS14312.1:0.6629525227,(neurosp_XP_964352.1:0.7196176670,(neurosp_XP_963801.1:0.6820556160,(agar_XP_006456754.1:0.0264277675,agar_XP_006456796.1:0.0133255436)100:0.4654768019)100:0.2381276065)99:0.1037889949)99:0.2492005901,((neurosp_XP_963873.1:0.3283249325,neurosp_XP_001728155.2:0.6451181013)100:0.4347107200,((neurosp_XP_957424.1:0.6499782868,agar_XP_006456892.1:0.3100771867)100:0.5359551833,(agar_XP_006463354.1:0.5053174794,agar_XP_006459525.1:0.6452153849)100:0.1805263361)99:0.1183680263)100:0.3309734733)100:0.7569713135,((neurosp_XP_963341.3:1.3240453413,agar_XP_006459113.1:0.7092681089)99:0.2739539994,neurosp_XP_960559.2:1.6394362836)95:0.0655177534)96:0.0732264991,((((neurosp_XP_964364.3:0.4852094957,sacch_NP_010825.3:0.6338405640)100:0.3239728390,(neurosp_XP_958937.1:0.9064748217,(neurosp_XP_961039.2:0.4986674906,agar_XP_006459994.1:0.5246247993)99:0.1452082754)91:0.0706170566)89:0.1448066512,(agar_XP_006458691.1:0.0978403854,agar_XP_006456584.1:0.1614365268)100:0.8020605570)100:0.3826457472,(neurosp_XP_956491.3:0.3000610228,(agar_XP_006454620.1:0.1373735455,agar_XP_006463002.1:0.2425464029)100:0.2266745783)100:0.7440228809)96:0.1772668317)96:0.0747305779,(((neurosp_XP_959563.1:0.4691895601,agar_XP_006456284.1:0.5183495683)100:0.1820978465,neurosp_XP_959582.3:0.8597821402)99:0.1091040917,sacch_NP_116613.1:1.9955595888)100:0.3589870140)98:0.1111087333)58:0.0485784836,((neurosp_XP_960000.1:0.4435159677,agar_XP_006459401.1:0.3263023432)100:0.3452275470,agar_XP_006460576.1:0.9153162740)100:0.3466674995)91:0.1019059465,((((((((neurosp_XP_959573.2:0.3717225837,neurosp_XP_959411.2:0.2497900325)61:0.1077190400,neurosp_XP_965713.1:0.5956878334)99:0.1714069076,(agar_XP_006454719.1:0.0695683279,agar_XP_006461850.1:0.0429460827)100:0.4956283884)95:0.1356644071,(sacch_NP_010087.1:0.1444465256,sacch_NP_010143.1:0.1567559369)100:0.6944709536)75:0.0456957475,((neurosp_XP_955977.1:0.2216008912,neurosp_XP_962392.2:0.3002770843)98:0.0596218959,neurosp_XP_958069.2:0.2728091274)100:0.3833259944)100:0.1618175745,(powell_TPX57964.1:0.2403260012,spizel_XP_016610136.1:0.1918125789)100:0.3951623755)94:0.0286859227,(neurosp_XP_960136.3:1.1866687816,((neurosp_XP_960988.3:0.4902500843,(neurosp_XP_961779.1:0.4415215509,(neurosp_XP_963122.1:1.0986635015,(((sacch_NP_012694.1:0.0026148042,sacch_NP_010034.1:0.0058714736)100:0.1417021112,sacch_NP_009857.1:0.0702259857)100:0.2732120137,sacch_NP_011805.3:0.3028513082)100:0.4952086715)79:0.1198784536)60:0.0772854800)99:0.3014618618,neurosp_XP_965499.1:0.6676855346)100:0.8305965184)100:0.5631354792)95:0.0749584605,(((neurosp_XP_960171.3:0.9000788818,neurosp_XP_956001.1:0.7367872673)96:0.0806496399,((((((sacch_NP_011960.2:0.0836764959,(sacch_NP_010629.3:0.0000029597,sacch_NP_010630.1:0.0000029597)100:0.0589534159)99:0.0381435635,(((sacch_NP_116644.1:0.1270917103,sacch_NP_013724.1:0.0882201372)100:0.2089056568,(sacch_NP_012316.1:0.0057253394,sacch_NP_014486.1:0.0041966010)100:0.1737429766)52:0.0533779800,((sacch_NP_011962.1:0.0631027396,sacch_NP_010632.1:0.0366159866)100:0.0876382205,sacch_NP_011964.1:0.1700560725)96:0.0811524742)47:0.0220310443)49:0.0343538268,(sacch_NP_013182.1:0.1560573135,sacch_NP_012321.1:0.2153839601)46:0.0274857759)93:0.1655128041,((sacch_NP_014470.1:0.0080850022,sacch_NP_010845.1:0.0000029597)99:0.0164215385,(sacch_NP_010036.1:0.0000029597,sacch_NP_012692.3:0.0040150718)100:0.0414467882)100:0.3721432911)100:0.2566831332,sacch_NP_014081.1:1.0429669735)100:0.1621861056,spizel_XP_016608866.1:0.4721634053)100:0.1348471423)95:0.1192017531,agar_XP_006453951.1:0.8733884951)98:0.1812639293)100:0.3376507314)100:0.2863269994,((neurosp_XP_958139.1:0.3509624318,agar_XP_006455907.1:0.2854930207)100:0.3179619649,(neurosp_XP_955927.2:0.3851976366,agar_XP_006460947.1:0.2305001298)99:0.1346929961)100:1.3417122505)97:0.2012655454,(((MBS3771599.1:0.0049656680,MBS3775699.1:0.0000029597)100:0.2160416304,NBC83568.1:0.1669607078)100:0.6860973894,((WP_133441301.1:0.0000029597,URL60617.1:0.0024752115)100:0.2597470532,((WP_268912157.1:0.0767162309,WP_035166644.1:0.0572015020)100:0.1565242454,WP_137631226.1:0.1211094455)100:0.1617641491)100:0.8466762234)50:0.1294774259)54:0.0535730462,(((neurosp_XP_963320.3:0.7198580936,((sacch_NP_010785.1:0.0519619796,sacch_NP_014538.2:0.0719497941)100:0.6897522241,agar_XP_006455078.1:0.5299708251)100:0.1785289182)100:0.2044549360,sacch_NP_010675.3:1.1609381766)100:0.2277127685,(aphins_OR609_000014-T1:0.8921204780,(spizel_XP_016607884.1:0.2910623602,spizel_XP_016607634.1:0.4342172236)100:0.3665420281)100:0.2133438366)100:0.1767314517)99:0.1485826912)100:0.2963739413,capsa_XP_004342757.1:1.0415090400)97:0.1407739351,(roz_EPZ36062.1:1.0318051285,roz_EPZ31040.1:0.9848974872)100:0.2497572414)94:0.1441759922,(gonap_KXS18846.1:1.3110663421,(neurosp_XP_957394.1:1.0124383742,(sacch_NP_009800.1:0.3947646407,sacch_NP_011411.3:0.7104058228)100:0.6115541836)100:0.3895811902)86:0.1921522899)81:0.1771561768,((powell_TPX57119.1:0.6342585065,spizel_XP_016608771.1:0.4055331367)100:0.1560772469,synchyt_TPX35163.1:0.5797699976)100:0.4032074692)100:0.3035182598,amoeboccid_KAI3658561.1:0.4943692286)97:0.0922564648,aphins_OR609_004515-T1:0.5427241409)100:0.5389476719)67:0.0024752876,(amoebaph_KAI3647471.1:0.0109461873,amoebaph_KAI3641405.1:0.0345090734)67:0.0100744841);
